# Supplementary material for: A self-assembled macrocycle with a non-closed structure for hierarchically upgraded self-assembly
Source: Chem Sci. 2025 Nov 11;17(1):381–6. doi: 10.1039/d5sc06544e (PMC12606462; doi:10.1039/d5sc06544e)
Supplement: SC-017-D5SC06544E-s002 [file SC-017-D5SC06544E-s002.cif]

# Supplementary Information (SI) for Chemical Science.
# This journal is © The Royal Society of Chemistry 2025

####################################################################### 
# 
# This file contains crystal structure data downloaded from the 
# Cambridge Structural Database (CSD) hosted by the Cambridge 
# Crystallographic Data Centre (CCDC).
# 
# Full information about CCDC data access policies and citation 
# guidelines are available at http://www.ccdc.cam.ac.uk/access/V1 
# 
# Audit and citation data items may have been added by the CCDC. 
# Please retain this information to preserve the provenance of 
# this file and to allow appropriate attribution of the data. 
# 
#######################################################################

data_250423_cz_mzr
_database_code_depnum_ccdc_archive 'CCDC 2446596'
loop_
_audit_author_name
_audit_author_address
'Ze Cao'
;Zhejiang University
China
;
_audit_update_record             
;
2025-10-07 deposited with the CCDC.	2025-10-28 downloaded from the CCDC.
;
_audit_creation_date             2025-10-06
_audit_creation_method           
;
Olex2 1.5
(compiled 2025.07.13 svn.rb7424aed for OlexSys, GUI svn.r7314)
;
_shelx_SHELXL_version_number     2018/3
_chemical_name_common            ?
_chemical_name_systematic        ?
_chemical_formula_moiety         '8(C H Cl3), 3(C5 H12 O), C132 H146 N20'
_chemical_formula_sum            'C155 H190 Cl24 N20 O3'
_chemical_formula_weight         3232.06
_chemical_melting_point          ?
loop_
_atom_type_symbol
_atom_type_description
_atom_type_scat_dispersion_real
_atom_type_scat_dispersion_imag
_atom_type_scat_source
C C 0.0137 0.0067 'International Tables Vol C Tables 4.2.6.8 and 6.1.1.4'
H H 0.0000 0.0000 'International Tables Vol C Tables 4.2.6.8 and 6.1.1.4'
Cl Cl 0.3281 0.5435 'International Tables Vol C Tables 4.2.6.8 and 6.1.1.4'
N N 0.0241 0.0134 'International Tables Vol C Tables 4.2.6.8 and 6.1.1.4'
O O 0.0389 0.0241 'International Tables Vol C Tables 4.2.6.8 and 6.1.1.4'

_shelx_space_group_comment       
;
The symmetry employed for this shelxl refinement is uniquely defined
by the following loop, which should always be used as a source of
symmetry information in preference to the above space-group names.
They are only intended as comments.
;
_space_group_crystal_system      monoclinic
_space_group_IT_number           14
_space_group_name_H-M_alt        'P 1 21/n 1'
_space_group_name_Hall           '-P 2yn'
loop_
_space_group_symop_operation_xyz
'x, y, z'
'-x+1/2, y+1/2, -z+1/2'
'-x, -y, -z'
'x-1/2, -y-1/2, z-1/2'

_cell_length_a                   21.0151(11)
_cell_length_b                   28.0832(15)
_cell_length_c                   28.4875(15)
_cell_angle_alpha                90
_cell_angle_beta                 96.835(2)
_cell_angle_gamma                90
_cell_volume                     16693.0(15)
_cell_formula_units_Z            4
_cell_measurement_reflns_used    9919
_cell_measurement_temperature    100.00
_cell_measurement_theta_max      37.430
_cell_measurement_theta_min      3.043
_shelx_estimated_absorpt_T_max   0.948
_shelx_estimated_absorpt_T_min   0.640
_exptl_absorpt_coefficient_mu    2.722
_exptl_absorpt_correction_T_max  0.7495
_exptl_absorpt_correction_T_min  0.5996
_exptl_absorpt_correction_type   multi-scan
_exptl_absorpt_process_details   
;
SADABS-2016/2 (Bruker,2016/2) was used for absorption correction.
wR2(int) was 0.1219 before and 0.0881 after correction.
The Ratio of minimum to maximum transmission is 0.8000.
The \l/2 correction factor is Not present.
;
_exptl_absorpt_special_details   ?
_exptl_crystal_colour            colourless
_exptl_crystal_colour_primary    colourless
_exptl_crystal_density_diffrn    1.286
_exptl_crystal_density_meas      ?
_exptl_crystal_density_method    ?
_exptl_crystal_description       needle
_exptl_crystal_F_000             6768
_exptl_crystal_recrystallization_method ?
_exptl_crystal_size_max          0.18
_exptl_crystal_size_mid          0.02
_exptl_crystal_size_min          0.02
_exptl_special_details           ?
_exptl_transmission_factor_max   ?
_exptl_transmission_factor_min   ?
_diffrn_reflns_av_R_equivalents  0.1602
_diffrn_reflns_av_unetI/netI     0.1766
_diffrn_reflns_Laue_measured_fraction_full 0.990
_diffrn_reflns_Laue_measured_fraction_max 0.990
_diffrn_reflns_limit_h_max       23
_diffrn_reflns_limit_h_min       -23
_diffrn_reflns_limit_k_max       31
_diffrn_reflns_limit_k_min       -30
_diffrn_reflns_limit_l_max       22
_diffrn_reflns_limit_l_min       -31
_diffrn_reflns_number            102816
_diffrn_reflns_point_group_measured_fraction_full 0.990
_diffrn_reflns_point_group_measured_fraction_max 0.990
_diffrn_reflns_theta_full        48.435
_diffrn_reflns_theta_max         48.435
_diffrn_reflns_theta_min         1.929
_diffrn_ambient_environment      N~2~
_diffrn_ambient_temperature      100.00
_diffrn_detector                 CPAD
_diffrn_detector_area_resol_mean 7.41
_diffrn_detector_type            'Bruker PHOTON III M28'
_diffrn_measured_fraction_theta_full 0.990
_diffrn_measured_fraction_theta_max 0.990
_diffrn_measurement_ambient_temperature_device_make ?
_diffrn_measurement_device       'three-circle diffractometer'
_diffrn_measurement_device_type  'Bruker D8 VENTURE Metaljet PHOTON III'
_diffrn_measurement_method       '\w and \f scans'
_diffrn_measurement_specimen_support 'MiTeGen micromount'
_diffrn_radiation_monochromator  'mirror optics'
_diffrn_radiation_probe          x-ray
_diffrn_radiation_type           GaK\a
_diffrn_radiation_wavelength     1.34139
_diffrn_source                   'liquid Metal X-ray source'
_diffrn_source_current           3.57
_diffrn_source_power             0.24957869999999996
_diffrn_source_type              'Bruker Excillum Metaljet D2+'
_diffrn_source_voltage           69.91
_reflns_Friedel_coverage         0.000
_reflns_Friedel_fraction_full    .
_reflns_Friedel_fraction_max     .
_reflns_number_gt                10785
_reflns_number_total             24037
_reflns_special_details          
;
The diffraction data for this structure exhibit significant weakness and 
inconsistency, primarily attributed to two key factors: (1) Small crystal 
size: The maximum dimensions of the selected crystal are approximately 
0.18*0.02*0.02 mm, which limits the number of incident 
X-rays scattered to the detector; (2) Extreme instability of the crystal: 
Visible decomposition of the crystal occurs within seconds after removal 
from the mother liquor. We had to transfer the crystal to a 100 K cryogenic 
environment as quickly as possible using cryoprotective oil. Even with
 this measure, the crystal quality inevitably deteriorated, directly impacting
diffraction intensity.
Data collection was performed using the laboratory's highest-performance 
Bruker D8 Venture MetalJet single-crystal diffractometer with a GaKalpha
 source. Under ultra-low temperature conditions (100 K), we collected 
over 1,400 diffraction images across 6 runs using a scan step size of 1 
degree and an exposure  time of 3 s (compared to the standard 1 s). 
While this enabled structural solution, it did not fully resolve the issue 
of weak data. Reflections were merged by SHELXL according to the crystal
 class for the calculation of statistics and refinement.
  _reflns_Friedel_fraction is defined as the number of unique
 Friedel pairs measured divided by the number that would be
 possible theoretically, ignoring centric projections and
 systematic absences.
;
_reflns_threshold_expression     'I > 2\s(I)'
_computing_cell_refinement       'SAINT V8.40B (?, 2016)'
_computing_data_collection       'Bruker Instrument Service vV6.2.14'
_computing_data_reduction        'SAINT V8.40B (?, 2016)'
_computing_molecular_graphics    'Olex2 1.5 (Dolomanov et al., 2009)'
_computing_publication_material  'Olex2 1.5 (Dolomanov et al., 2009)'
_computing_structure_refinement  'SHELXL 2018/3 (Sheldrick, 2015)'
_computing_structure_solution    'SHELXT 2018/2 (Sheldrick, 2018)'
_refine_diff_density_max         0.845
_refine_diff_density_min         -0.855
_refine_diff_density_rms         0.102
_refine_ls_extinction_coef       .
_refine_ls_extinction_method     none
_refine_ls_goodness_of_fit_ref   0.996
_refine_ls_hydrogen_treatment    mixed
_refine_ls_matrix_type           full
_refine_ls_number_parameters     1837
_refine_ls_number_reflns         24037
_refine_ls_number_restraints     95
_refine_ls_R_factor_all          0.2148
_refine_ls_R_factor_gt           0.1060
_refine_ls_restrained_S_all      0.998
_refine_ls_shift/su_max          0.002
_refine_ls_shift/su_mean         0.000
_refine_ls_structure_factor_coef Fsqd
_refine_ls_weighting_details     
'w=1/[\s^2^(Fo^2^)+(0.1979P)^2^] where P=(Fo^2^+2Fc^2^)/3'
_refine_ls_weighting_scheme      calc
_refine_ls_wR_factor_gt          0.2687
_refine_ls_wR_factor_ref         0.3458
_refine_special_details          ?
_olex2_refinement_description    
;
1. Fixed Uiso
 At 1.2 times of:
  All C(H) groups, All C(H,H) groups, All C(H,H,H,H) groups, All N(H,H) groups
 At 1.5 times of:
  All C(H,H,H) groups
2. Restrained distances
 N1-H1A
 0.89 with sigma of 0.001
 C150-O3
 1.53 with sigma of 0.01
 N1-H1B
 0.89 with sigma of 0.001
 N20-H20B
 0.89 with sigma of 0.001
 N20-H20A
 0.89 with sigma of 0.001
3. Uiso/Uaniso restraints and constraints
O1 \\sim C133 \\sim C136 \\sim C138 \\sim C141 \\sim C144 \\sim O2 \\sim C147
\\sim C151 \\sim C152 \\sim C153 \\sim C154 \\sim O3 \\sim C140 \\sim C146
\\sim C148 \\sim C149 \\sim C150: within 2A with sigma of 0.01 and sigma for
terminal atoms of 0.02 within 2A
4.a Everything fixed:
 H20A, H20B
4.b Ternary CH refined with riding coordinates:
 C135(H135), C143(H143), C142(H142), C134(H134), C155(H155), C139(H139),
 C137(H137), C145(H145), C1(H1), C6(H6), C15(H15), C16(H16), C29(H29), C30(H30),
  C43(H43), C44(H44), C57(H57), C58(H58), C71(H71), C72(H72), C85(H85),
 C86(H86), C105(H105), C106(H106), C119(H119), C120(H120), C127(H127),
 C128(H128)
4.c Secondary CH2 refined with riding coordinates:
 C2(H2A,H2B), C3(H3A,H3B), C4(H4A,H4B), C5(H5A,H5B), C17(H17A,H17B), C18(H18A,
 H18B), C19(H19A,H19B), C20(H20C,H20D), C31(H31A,H31B), C32(H32A,H32B),
 C33(H33A,H33B), C34(H34A,H34B), C45(H45A,H45B), C46(H46A,H46B), C47(H47A,H47B),
  C48(H48A,H48B), C59(H59A,H59B), C60(H60A,H60B), C61(H61A,H61B), C62(H62A,
 H62B), C73(H73A,H73B), C74(H74A,H74B), C75(H75A,H75B), C76(H76A,H76B),
 C87(H87A,H87B), C88(H88A,H88B), C89(H89A,H89B), C90(H90A,H90B), C107(H10A,
 H10B), C108(H10C,H10D), C109(H10E,H10F), C110(H11A,H11B), C121(H12A,H12B),
 C122(H12C,H12D), C123(H12E,H12F), C124(H12G,H12H), C129(H12I,H12J), C130(H13A,
 H13B), C131(H13C,H13D), C132(H13E,H13F)
4.d Aromatic/amide H refined with riding coordinates:
 C7(H7), C10(H10), C13(H13), C14(H14), C21(H21), C23(H23), C25(H25), C27(H27),
 C28(H28), C35(H35), C37(H37), C39(H39), C41(H41), C42(H42), C49(H49), C51(H51),
  C54(H54), C56(H56), C63(H63), C65(H65), C67(H67), C69(H69), C70(H70),
 C77(H77), C79(H79), C81(H81), C83(H83), C84(H84), C91(H91), C93(H93), C96(H96),
  C99(H99), C101(H101), C103(H103), C104(H104), C111(H111), C113(H113),
 C115(H115), C117(H117), C118(H118), C125(H125), C126(H126)
4.e Idealised Me refined as rotating group:
 C136(H13G,H13H,H13I), C138(H13J,H13K,H13L), C141(H14A,H14B,H14C), C144(H14D,
 H14E,H14F), C151(H15A,H15B,H15C), C152(H15D,H15E,H15F), C153(H15G,H15H,H15I),
 C154(H15J,H15K,H15L), C140(H14G,H14H,H14I), C146(H14J,H14K,H14L), C148(H14M,
 H14N,H14O), C150(H15M,H15N,H15O)
;
_atom_sites_solution_hydrogens   mixed
_atom_sites_solution_primary     direct
_atom_sites_solution_secondary   ?
loop_
_atom_site_label
_atom_site_type_symbol
_atom_site_fract_x
_atom_site_fract_y
_atom_site_fract_z
_atom_site_U_iso_or_equiv
_atom_site_adp_type
_atom_site_occupancy
_atom_site_site_symmetry_order
_atom_site_calc_flag
_atom_site_refinement_flags_posn
_atom_site_refinement_flags_adp
_atom_site_refinement_flags_occupancy
_atom_site_disorder_assembly
_atom_site_disorder_group
Cl1 Cl 0.60462(11) 0.25850(8) 0.13851(9) 0.0638(7) Uani 1 1 d . . . . .
Cl4 Cl 0.70465(13) 0.29567(9) 0.20580(11) 0.0853(9) Uani 1 1 d . . . . .
Cl12 Cl 0.60990(15) 0.23141(11) 0.23633(11) 0.0954(10) Uani 1 1 d . . . . .
C135 C 0.6547(4) 0.2459(3) 0.1911(3) 0.060(3) Uani 1 1 d . . . . .
H135 H 0.682383 0.218067 0.185281 0.072 Uiso 1 1 calc R U . . .
Cl2 Cl 0.53371(13) 0.14185(8) 0.42423(9) 0.0687(7) Uani 1 1 d . . . . .
Cl7 Cl 0.57295(15) 0.18168(10) 0.33901(10) 0.0869(9) Uani 1 1 d . . . . .
Cl14 Cl 0.66379(14) 0.17466(10) 0.42296(13) 0.0991(11) Uani 1 1 d . . . . .
C143 C 0.5838(4) 0.1850(3) 0.4011(4) 0.067(3) Uani 1 1 d . . . . .
H143 H 0.571174 0.217413 0.411067 0.080 Uiso 1 1 calc R U . . .
Cl3 Cl 0.32820(14) 0.40101(10) 0.38270(10) 0.0818(8) Uani 1 1 d . . . . .
Cl5 Cl 0.38185(14) 0.43137(10) 0.29951(10) 0.0851(9) Uani 1 1 d . . . . .
Cl10 Cl 0.45458(14) 0.44209(10) 0.39113(11) 0.0879(9) Uani 1 1 d . . . . .
C142 C 0.3977(4) 0.4061(3) 0.3556(3) 0.062(3) Uani 1 1 d . . . . .
H142 H 0.416398 0.373693 0.352517 0.074 Uiso 1 1 calc R U . . .
Cl6 Cl 0.99512(13) 0.21337(11) 0.54073(10) 0.0819(8) Uani 1 1 d . . . . .
Cl18 Cl 1.00853(16) 0.22329(16) 0.44212(12) 0.1204(13) Uani 1 1 d . . . . .
Cl20 Cl 0.9662(2) 0.30324(12) 0.49473(14) 0.1309(14) Uani 1 1 d . . . . .
C134 C 0.9672(5) 0.2405(4) 0.4877(3) 0.073(3) Uani 1 1 d . . . . .
H134 H 0.921773 0.230074 0.479418 0.087 Uiso 1 1 calc R U . . .
Cl8 Cl 0.60477(13) 0.22607(10) 0.53812(10) 0.0836(8) Uani 1 1 d . . . . .
Cl13 Cl 0.50288(14) 0.15929(12) 0.54961(10) 0.0924(9) Uani 1 1 d . . . . .
Cl17 Cl 0.61478(15) 0.16143(13) 0.61774(12) 0.1033(10) Uani 1 1 d . . . . .
C155 C 0.5847(6) 0.1698(5) 0.5608(5) 0.107(4) Uani 1 1 d . . . . .
H155 H 0.605735 0.145398 0.542152 0.129 Uiso 1 1 calc R U . . .
Cl9 Cl 0.93122(15) 0.37926(10) 0.39457(10) 0.0880(9) Uani 1 1 d . . . . .
Cl22 Cl 0.9898(2) 0.43236(18) 0.32480(15) 0.167(2) Uani 1 1 d . . . . .
Cl23 Cl 0.8671(3) 0.46175(13) 0.35060(13) 0.166(2) Uani 1 1 d . . . . .
C139 C 0.9160(6) 0.4134(4) 0.3429(4) 0.091(4) Uani 1 1 d . . . . .
H139 H 0.893730 0.392754 0.317416 0.109 Uiso 1 1 calc R U . . .
Cl11 Cl 0.82124(14) 0.26883(11) 0.09828(11) 0.0902(9) Uani 1 1 d . . . . .
Cl15 Cl 0.72258(15) 0.27642(12) 0.02062(11) 0.0981(10) Uani 1 1 d . . . . .
Cl16 Cl 0.82054(16) 0.34997(11) 0.03504(12) 0.0972(10) Uani 1 1 d . . . . .
C137 C 0.7739(5) 0.3078(4) 0.0625(4) 0.082(3) Uani 1 1 d . . . . .
H137 H 0.746745 0.325750 0.082996 0.098 Uiso 1 1 calc R U . . .
Cl19 Cl 0.21440(18) 0.30626(13) 0.43107(13) 0.1183(12) Uani 1 1 d . . . . .
Cl21 Cl 0.1832(2) 0.40530(15) 0.42400(15) 0.1352(14) Uani 1 1 d . . . . .
Cl24 Cl 0.0918(2) 0.3355(2) 0.3899(3) 0.210(3) Uani 1 1 d . . . . .
C145 C 0.1707(6) 0.3492(5) 0.3960(5) 0.102(4) Uani 1 1 d . . . . .
H145 H 0.186127 0.350311 0.364152 0.122 Uiso 1 1 calc R U . . .
O1 O 0.1921(4) 0.0995(3) 0.1423(3) 0.097(2) Uani 1 1 d . U . . .
C133 C 0.1696(6) 0.0950(5) 0.0914(4) 0.091(3) Uani 1 1 d . U . . .
C136 C 0.1964(6) 0.0528(4) 0.0700(4) 0.094(4) Uani 1 1 d . U . . .
H13G H 0.241763 0.049374 0.082226 0.140 Uiso 1 1 calc R U . . .
H13H H 0.192312 0.056615 0.035542 0.140 Uiso 1 1 calc R U . . .
H13I H 0.172924 0.024309 0.077883 0.140 Uiso 1 1 calc R U . . .
C138 C 0.1973(6) 0.1405(4) 0.0705(4) 0.100(4) Uani 1 1 d . U . . .
H13J H 0.179707 0.168743 0.084526 0.149 Uiso 1 1 calc R U . . .
H13K H 0.185594 0.140973 0.036178 0.149 Uiso 1 1 calc R U . . .
H13L H 0.244087 0.140500 0.077646 0.149 Uiso 1 1 calc R U . . .
C141 C 0.0969(6) 0.0955(5) 0.0813(5) 0.117(4) Uani 1 1 d . U . . .
H14A H 0.079093 0.069303 0.098371 0.175 Uiso 1 1 calc R U . . .
H14B H 0.084265 0.091615 0.047273 0.175 Uiso 1 1 calc R U . . .
H14C H 0.080387 0.125868 0.091737 0.175 Uiso 1 1 calc R U . . .
C144 C 0.1800(7) 0.0613(5) 0.1687(5) 0.112(4) Uani 1 1 d . U . . .
H14D H 0.199053 0.032853 0.156232 0.167 Uiso 1 1 calc R U . . .
H14E H 0.133617 0.056960 0.167628 0.167 Uiso 1 1 calc R U . . .
H14F H 0.198708 0.066533 0.201516 0.167 Uiso 1 1 calc R U . . .
O2 O 0.2110(6) 0.3638(4) 0.2926(4) 0.146(3) Uani 1 1 d . U . . .
C147 C 0.1683(9) 0.3931(7) 0.2575(7) 0.138(4) Uani 1 1 d . U . . .
C151 C 0.2039(9) 0.4103(7) 0.2145(6) 0.165(6) Uani 1 1 d . U . . .
H15A H 0.245888 0.423376 0.226489 0.248 Uiso 1 1 calc R U . . .
H15B H 0.178183 0.434881 0.196713 0.248 Uiso 1 1 calc R U . . .
H15C H 0.209509 0.383197 0.193682 0.248 Uiso 1 1 calc R U . . .
C152 C 0.2503(8) 0.3294(6) 0.2729(6) 0.154(6) Uani 1 1 d . U . . .
H15D H 0.228806 0.318468 0.242360 0.231 Uiso 1 1 calc R U . . .
H15E H 0.257590 0.302274 0.294450 0.231 Uiso 1 1 calc R U . . .
H15F H 0.291515 0.343940 0.268252 0.231 Uiso 1 1 calc R U . . .
C153 C 0.1652(10) 0.4325(6) 0.2884(6) 0.170(6) Uani 1 1 d . U . . .
H15G H 0.165860 0.421044 0.320928 0.255 Uiso 1 1 calc R U . . .
H15H H 0.125478 0.450264 0.279288 0.255 Uiso 1 1 calc R U . . .
H15I H 0.202055 0.453436 0.286246 0.255 Uiso 1 1 calc R U . . .
C154 C 0.1195(8) 0.3606(6) 0.2406(6) 0.163(6) Uani 1 1 d . U . . .
H15J H 0.134322 0.340661 0.215835 0.245 Uiso 1 1 calc R U . . .
H15K H 0.081163 0.378198 0.227612 0.245 Uiso 1 1 calc R U . . .
H15L H 0.109208 0.340354 0.266709 0.245 Uiso 1 1 calc R U . . .
O3 O 1.1026(7) 0.2346(5) 0.1990(6) 0.203(5) Uani 1 1 d D U . . .
C140 C 1.0368(7) 0.1563(5) 0.1966(6) 0.142(5) Uani 1 1 d . U . . .
H14G H 1.005642 0.148088 0.218271 0.212 Uiso 1 1 calc R U . . .
H14H H 1.079940 0.147604 0.210864 0.212 Uiso 1 1 calc R U . . .
H14I H 1.026492 0.138946 0.166797 0.212 Uiso 1 1 calc R U . . .
C146 C 0.9930(7) 0.2304(5) 0.1407(7) 0.163(6) Uani 1 1 d . U . . .
H14J H 1.004339 0.212052 0.113600 0.244 Uiso 1 1 calc R U . . .
H14K H 1.001107 0.264249 0.135732 0.244 Uiso 1 1 calc R U . . .
H14L H 0.947446 0.225657 0.143811 0.244 Uiso 1 1 calc R U . . .
C148 C 1.0168(7) 0.2291(5) 0.2401(7) 0.151(6) Uani 1 1 d . U . . .
H14M H 0.970405 0.227445 0.240987 0.227 Uiso 1 1 calc R U . . .
H14N H 1.031741 0.261651 0.247030 0.227 Uiso 1 1 calc R U . . .
H14O H 1.038365 0.207306 0.263804 0.227 Uiso 1 1 calc R U . . .
C149 C 1.0339(9) 0.2132(7) 0.1862(9) 0.170(5) Uani 1 1 d . U . . .
C150 C 1.1353(11) 0.2146(8) 0.1597(8) 0.231(9) Uani 1 1 d D U . . .
H15M H 1.103119 0.205575 0.133410 0.346 Uiso 1 1 calc R U . . .
H15N H 1.160189 0.186502 0.170900 0.346 Uiso 1 1 calc R U . . .
H15O H 1.164016 0.238678 0.148823 0.346 Uiso 1 1 calc R U . . .
N1 N 0.6800(4) 0.3740(3) 0.1071(3) 0.074(2) Uani 1 1 d D . . . .
N2 N 0.5420(3) 0.3752(2) 0.1109(3) 0.0476(18) Uani 1 1 d . . . . .
N3 N 0.4417(3) 0.2972(2) 0.3411(2) 0.0444(17) Uani 1 1 d . . . . .
N4 N 0.5316(3) 0.2953(3) 0.4236(2) 0.0429(17) Uani 1 1 d . . . . .
N5 N 0.6610(3) 0.4966(2) 0.4491(2) 0.0460(18) Uani 1 1 d . . . . .
N6 N 0.6377(3) 0.5422(2) 0.3616(2) 0.0427(17) Uani 1 1 d . . . . .
N7 N 0.7702(3) 0.4108(2) 0.2118(2) 0.0388(16) Uani 1 1 d . . . . .
N8 N 0.8504(3) 0.3462(2) 0.2647(2) 0.0424(17) Uani 1 1 d . . . . .
N9 N 0.8134(3) 0.2188(2) 0.4815(2) 0.0495(19) Uani 1 1 d . . . . .
N10 N 0.8049(3) 0.1223(2) 0.4989(2) 0.0465(18) Uani 1 1 d . . . . .
N11 N 0.9842(3) 0.0149(2) 0.3628(2) 0.0424(17) Uani 1 1 d . . . . .
N12 N 1.0073(3) 0.0760(2) 0.2885(2) 0.0420(17) Uani 1 1 d . . . . .
N13 N 0.7399(3) 0.1509(2) 0.1803(2) 0.0429(17) Uani 1 1 d . . . . .
N14 N 0.6457(3) 0.0832(2) 0.1974(2) 0.0419(17) Uani 1 1 d . . . . .
N15 N 0.4271(3) 0.0371(2) 0.1367(3) 0.0472(18) Uani 1 1 d . . . . .
N16 N 0.3743(3) 0.1188(2) 0.0936(2) 0.0441(17) Uani 1 1 d . . . . .
N17 N 0.2622(3) 0.2044(2) 0.2757(3) 0.0441(17) Uani 1 1 d . . . . .
N18 N 0.2853(3) 0.1125(2) 0.3114(2) 0.0445(18) Uani 1 1 d . . . . .
N19 N 0.6112(4) 0.0154(2) 0.4455(3) 0.056(2) Uani 1 1 d . . . . .
N20 N 0.6573(3) 0.0819(3) 0.51607(11) 0.107(3) Uani 1 1 d D . . . .
H20A H 0.689595 0.103749 0.518725 0.129 Uiso 1 1 d D U . . .
H20B H 0.639007 0.084744 0.485635 0.129 Uiso 1 1 d D U . . .
C1 C 0.6323(5) 0.3877(4) 0.0664(3) 0.069(3) Uani 1 1 d . . . . .
H1 H 0.621004 0.358118 0.047705 0.083 Uiso 1 1 calc R U . . .
C2 C 0.6643(5) 0.4210(4) 0.0353(4) 0.075(3) Uani 1 1 d . . . . .
H2A H 0.702597 0.405482 0.024959 0.090 Uiso 1 1 calc R U . . .
H2B H 0.678397 0.450119 0.053174 0.090 Uiso 1 1 calc R U . . .
C3 C 0.6163(6) 0.4345(5) -0.0088(4) 0.097(4) Uani 1 1 d . . . . .
H3A H 0.636698 0.458395 -0.027693 0.116 Uiso 1 1 calc R U . . .
H3B H 0.607440 0.405807 -0.028663 0.116 Uiso 1 1 calc R U . . .
C4 C 0.5574(6) 0.4531(4) 0.0028(4) 0.081(3) Uani 1 1 d . . . . .
H4A H 0.527899 0.457730 -0.026618 0.097 Uiso 1 1 calc R U . . .
H4B H 0.565167 0.484597 0.018016 0.097 Uiso 1 1 calc R U . . .
C5 C 0.5256(5) 0.4200(3) 0.0362(3) 0.059(3) Uani 1 1 d . . . . .
H5A H 0.487058 0.435817 0.045767 0.071 Uiso 1 1 calc R U . . .
H5B H 0.511815 0.390347 0.019276 0.071 Uiso 1 1 calc R U . . .
C6 C 0.5713(4) 0.4078(3) 0.0803(3) 0.057(3) Uani 1 1 d . . . . .
H6 H 0.581803 0.437902 0.098261 0.069 Uiso 1 1 calc R U . . .
C7 C 0.5453(4) 0.3879(3) 0.1540(3) 0.039(2) Uani 1 1 d . . . . .
H7 H 0.565453 0.417345 0.162808 0.047 Uiso 1 1 calc R U . . .
C8 C 0.5200(4) 0.3598(3) 0.1908(3) 0.037(2) Uani 1 1 d . . . . .
C9 C 0.5361(4) 0.3729(3) 0.2390(3) 0.038(2) Uani 1 1 d . . . . .
C10 C 0.5101(4) 0.3471(3) 0.2732(3) 0.042(2) Uani 1 1 d . . . . .
H10 H 0.519361 0.356802 0.305267 0.050 Uiso 1 1 calc R U . . .
C11 C 0.4712(4) 0.3079(3) 0.2631(3) 0.040(2) Uani 1 1 d . . . . .
C12 C 0.4565(4) 0.2943(3) 0.2152(3) 0.037(2) Uani 1 1 d . . . . .
C13 C 0.4803(4) 0.3212(3) 0.1811(3) 0.038(2) Uani 1 1 d . . . . .
H13 H 0.468713 0.312687 0.148920 0.045 Uiso 1 1 calc R U . . .
C14 C 0.4538(4) 0.2784(3) 0.3024(3) 0.041(2) Uani 1 1 d . . . . .
H14 H 0.451609 0.244759 0.298784 0.049 Uiso 1 1 calc R U . . .
C15 C 0.4321(4) 0.2654(3) 0.3805(3) 0.041(2) Uani 1 1 d . . . . .
H15 H 0.453909 0.234425 0.375867 0.049 Uiso 1 1 calc R U . . .
C16 C 0.4631(4) 0.2881(3) 0.4258(3) 0.044(2) Uani 1 1 d . . . . .
H16 H 0.442789 0.319855 0.429397 0.053 Uiso 1 1 calc R U . . .
C17 C 0.4523(4) 0.2572(3) 0.4688(3) 0.049(2) Uani 1 1 d . . . . .
H17A H 0.470452 0.273506 0.498151 0.059 Uiso 1 1 calc R U . . .
H17B H 0.475041 0.226441 0.466959 0.059 Uiso 1 1 calc R U . . .
C18 C 0.3804(4) 0.2477(3) 0.4706(3) 0.052(2) Uani 1 1 d . . . . .
H18A H 0.374945 0.226199 0.497358 0.062 Uiso 1 1 calc R U . . .
H18B H 0.358353 0.278049 0.475774 0.062 Uiso 1 1 calc R U . . .
C19 C 0.3507(4) 0.2253(3) 0.4252(3) 0.048(2) Uani 1 1 d . . . . .
H19A H 0.304111 0.221156 0.426294 0.057 Uiso 1 1 calc R U . . .
H19B H 0.369741 0.193492 0.421647 0.057 Uiso 1 1 calc R U . . .
C20 C 0.3613(4) 0.2560(3) 0.3830(3) 0.049(2) Uani 1 1 d . . . . .
H20C H 0.338734 0.286701 0.385071 0.058 Uiso 1 1 calc R U . . .
H20D H 0.342809 0.239809 0.353603 0.058 Uiso 1 1 calc R U . . .
C21 C 0.5523(4) 0.3370(3) 0.4334(3) 0.039(2) Uani 1 1 d . . . . .
H21 H 0.523224 0.359809 0.443067 0.046 Uiso 1 1 calc R U . . .
C22 C 0.6177(4) 0.3517(3) 0.4306(3) 0.044(2) Uani 1 1 d . . . . .
C23 C 0.6321(4) 0.3999(3) 0.4383(3) 0.042(2) Uani 1 1 d . . . . .
H23 H 0.600563 0.420766 0.448077 0.051 Uiso 1 1 calc R U . . .
C24 C 0.6925(4) 0.4176(3) 0.4318(3) 0.039(2) Uani 1 1 d . . . . .
C25 C 0.7386(4) 0.3876(3) 0.4186(3) 0.043(2) Uani 1 1 d . . . . .
H25 H 0.779971 0.399921 0.415326 0.052 Uiso 1 1 calc R U . . .
C26 C 0.7259(4) 0.3384(3) 0.4098(3) 0.037(2) Uani 1 1 d . . . . .
C27 C 0.6659(4) 0.3217(3) 0.4163(3) 0.039(2) Uani 1 1 d . . . . .
H27 H 0.656612 0.288953 0.410962 0.047 Uiso 1 1 calc R U . . .
C28 C 0.7035(4) 0.4693(3) 0.4361(3) 0.046(2) Uani 1 1 d . . . . .
H28 H 0.742993 0.482306 0.429109 0.055 Uiso 1 1 calc R U . . .
C29 C 0.6688(4) 0.5486(3) 0.4457(3) 0.047(2) Uani 1 1 d . . . . .
H29 H 0.713305 0.556171 0.438911 0.057 Uiso 1 1 calc R U . . .
C30 C 0.6208(4) 0.5650(3) 0.4047(3) 0.043(2) Uani 1 1 d . . . . .
H30 H 0.577012 0.554293 0.410440 0.051 Uiso 1 1 calc R U . . .
C31 C 0.6209(4) 0.6197(3) 0.4003(3) 0.049(2) Uani 1 1 d . . . . .
H31A H 0.662893 0.630595 0.391957 0.059 Uiso 1 1 calc R U . . .
H31B H 0.587407 0.629752 0.374800 0.059 Uiso 1 1 calc R U . . .
C32 C 0.6080(5) 0.6423(3) 0.4469(3) 0.054(2) Uani 1 1 d . . . . .
H32A H 0.610351 0.677417 0.444238 0.065 Uiso 1 1 calc R U . . .
H32B H 0.564188 0.633905 0.453535 0.065 Uiso 1 1 calc R U . . .
C33 C 0.6563(5) 0.6256(3) 0.4877(3) 0.059(3) Uani 1 1 d . . . . .
H33A H 0.699610 0.636852 0.482687 0.071 Uiso 1 1 calc R U . . .
H33B H 0.645338 0.639499 0.517617 0.071 Uiso 1 1 calc R U . . .
C34 C 0.6567(5) 0.5717(3) 0.4915(3) 0.054(2) Uani 1 1 d . . . . .
H34A H 0.690382 0.561800 0.516860 0.065 Uiso 1 1 calc R U . . .
H34B H 0.614876 0.560779 0.500209 0.065 Uiso 1 1 calc R U . . .
C35 C 0.5999(4) 0.5107(3) 0.3428(3) 0.044(2) Uani 1 1 d . . . . .
H35 H 0.559281 0.507343 0.353852 0.052 Uiso 1 1 calc R U . . .
C36 C 0.6155(4) 0.4791(3) 0.3048(3) 0.039(2) Uani 1 1 d . . . . .
C37 C 0.6762(4) 0.4780(3) 0.2894(3) 0.041(2) Uani 1 1 d . . . . .
H37 H 0.707925 0.500357 0.301512 0.049 Uiso 1 1 calc R U . . .
C38 C 0.6904(4) 0.4440(3) 0.2561(3) 0.0361(19) Uani 1 1 d . . . . .
C39 C 0.6444(4) 0.4110(3) 0.2402(3) 0.038(2) Uani 1 1 d . . . . .
H39 H 0.654674 0.387318 0.218514 0.045 Uiso 1 1 calc R U . . .
C40 C 0.5837(4) 0.4111(3) 0.2546(3) 0.0361(19) Uani 1 1 d . . . . .
C41 C 0.5694(4) 0.4453(3) 0.2869(3) 0.038(2) Uani 1 1 d . . . . .
H41 H 0.528007 0.445878 0.297041 0.046 Uiso 1 1 calc R U . . .
C42 C 0.7555(4) 0.4409(3) 0.2424(3) 0.044(2) Uani 1 1 d . . . . .
H42 H 0.787601 0.461923 0.256578 0.053 Uiso 1 1 calc R U . . .
C43 C 0.8370(4) 0.4085(3) 0.2047(3) 0.042(2) Uani 1 1 d . . . . .
H43 H 0.861804 0.432358 0.225606 0.050 Uiso 1 1 calc R U . . .
C44 C 0.8633(4) 0.3574(3) 0.2174(3) 0.044(2) Uani 1 1 d . . . . .
H44 H 0.840566 0.333904 0.194856 0.052 Uiso 1 1 calc R U . . .
C45 C 0.9347(4) 0.3563(3) 0.2125(3) 0.056(2) Uani 1 1 d . . . . .
H45A H 0.952273 0.324420 0.221355 0.067 Uiso 1 1 calc R U . . .
H45B H 0.957346 0.379989 0.234179 0.067 Uiso 1 1 calc R U . . .
C46 C 0.9458(4) 0.3678(3) 0.1611(3) 0.052(2) Uani 1 1 d . . . . .
H46A H 0.992304 0.368038 0.158427 0.062 Uiso 1 1 calc R U . . .
H46B H 0.925631 0.342845 0.139659 0.062 Uiso 1 1 calc R U . . .
C47 C 0.9172(4) 0.4157(3) 0.1468(3) 0.056(2) Uani 1 1 d . . . . .
H47A H 0.922727 0.421907 0.113271 0.067 Uiso 1 1 calc R U . . .
H47B H 0.940556 0.440813 0.166218 0.067 Uiso 1 1 calc R U . . .
C48 C 0.8465(4) 0.4183(3) 0.1528(3) 0.048(2) Uani 1 1 d . . . . .
H48A H 0.822439 0.394476 0.132073 0.058 Uiso 1 1 calc R U . . .
H48B H 0.829610 0.450275 0.143460 0.058 Uiso 1 1 calc R U . . .
C49 C 0.8394(4) 0.3027(3) 0.2732(3) 0.043(2) Uani 1 1 d . . . . .
H49 H 0.842195 0.279603 0.249081 0.052 Uiso 1 1 calc R U . . .
C50 C 0.8222(4) 0.2872(3) 0.3198(3) 0.040(2) Uani 1 1 d . . . . .
C51 C 0.7903(4) 0.3188(3) 0.3459(3) 0.040(2) Uani 1 1 d . . . . .
H51 H 0.780671 0.349689 0.333517 0.048 Uiso 1 1 calc R U . . .
C52 C 0.7718(4) 0.3069(3) 0.3898(3) 0.041(2) Uani 1 1 d . . . . .
C53 C 0.7923(4) 0.2630(3) 0.4097(3) 0.040(2) Uani 1 1 d . . . . .
C54 C 0.8224(4) 0.2307(3) 0.3827(3) 0.041(2) Uani 1 1 d . . . . .
H54 H 0.835172 0.200705 0.396104 0.049 Uiso 1 1 calc R U . . .
C55 C 0.8347(4) 0.2407(3) 0.3367(3) 0.037(2) Uani 1 1 d . . . . .
C56 C 0.7776(4) 0.2476(3) 0.4564(3) 0.044(2) Uani 1 1 d . . . . .
H56 H 0.740246 0.259638 0.468176 0.053 Uiso 1 1 calc R U . . .
C57 C 0.7913(4) 0.2020(3) 0.5257(3) 0.047(2) Uani 1 1 d . . . . .
H57 H 0.743755 0.197521 0.520285 0.056 Uiso 1 1 calc R U . . .
C58 C 0.8227(4) 0.1538(3) 0.5381(3) 0.043(2) Uani 1 1 d . . . . .
H58 H 0.870320 0.157344 0.543653 0.052 Uiso 1 1 calc R U . . .
C59 C 0.7970(4) 0.1337(3) 0.5832(3) 0.050(2) Uani 1 1 d . . . . .
H59A H 0.750347 0.127864 0.576551 0.060 Uiso 1 1 calc R U . . .
H59B H 0.818243 0.102917 0.591937 0.060 Uiso 1 1 calc R U . . .
C60 C 0.8098(5) 0.1680(3) 0.6232(3) 0.054(2) Uani 1 1 d . . . . .
H60A H 0.856613 0.170473 0.632279 0.065 Uiso 1 1 calc R U . . .
H60B H 0.790496 0.155554 0.650852 0.065 Uiso 1 1 calc R U . . .
C61 C 0.7825(5) 0.2176(3) 0.6108(3) 0.058(3) Uani 1 1 d . . . . .
H61A H 0.735178 0.215909 0.605613 0.070 Uiso 1 1 calc R U . . .
H61B H 0.794804 0.239529 0.637533 0.070 Uiso 1 1 calc R U . . .
C62 C 0.8072(5) 0.2369(3) 0.5667(3) 0.055(2) Uani 1 1 d . . . . .
H62A H 0.854178 0.241575 0.572692 0.066 Uiso 1 1 calc R U . . .
H62B H 0.787136 0.268198 0.558443 0.066 Uiso 1 1 calc R U . . .
C63 C 0.8502(4) 0.1087(3) 0.4756(3) 0.045(2) Uani 1 1 d . . . . .
H63 H 0.893111 0.116938 0.486922 0.054 Uiso 1 1 calc R U . . .
C64 C 0.8375(4) 0.0803(3) 0.4313(3) 0.044(2) Uani 1 1 d . . . . .
C65 C 0.8877(4) 0.0607(3) 0.4108(3) 0.041(2) Uani 1 1 d . . . . .
H65 H 0.930528 0.063495 0.425549 0.049 Uiso 1 1 calc R U . . .
C66 C 0.8745(4) 0.0368(3) 0.3680(3) 0.041(2) Uani 1 1 d . . . . .
C67 C 0.8113(4) 0.0315(3) 0.3461(3) 0.042(2) Uani 1 1 d . . . . .
H67 H 0.802834 0.014679 0.317056 0.051 Uiso 1 1 calc R U . . .
C68 C 0.7610(4) 0.0514(3) 0.3678(3) 0.040(2) Uani 1 1 d . . . . .
C69 C 0.7733(4) 0.0755(3) 0.4098(3) 0.040(2) Uani 1 1 d . . . . .
H69 H 0.739112 0.088867 0.424453 0.047 Uiso 1 1 calc R U . . .
C70 C 0.9264(4) 0.0165(3) 0.3435(3) 0.045(2) Uani 1 1 d . . . . .
H70 H 0.916389 0.004402 0.312330 0.054 Uiso 1 1 calc R U . . .
C71 C 1.0311(4) 0.0019(3) 0.3308(3) 0.047(2) Uani 1 1 d . . . . .
H71 H 1.009121 -0.016164 0.303201 0.056 Uiso 1 1 calc R U . . .
C72 C 1.0604(4) 0.0481(3) 0.3131(3) 0.045(2) Uani 1 1 d . . . . .
H72 H 1.081704 0.066642 0.340527 0.053 Uiso 1 1 calc R U . . .
C73 C 1.1083(4) 0.0358(3) 0.2800(3) 0.049(2) Uani 1 1 d . . . . .
H73A H 1.127936 0.065461 0.269661 0.058 Uiso 1 1 calc R U . . .
H73B H 1.085837 0.020157 0.251534 0.058 Uiso 1 1 calc R U . . .
C74 C 1.1614(4) 0.0027(3) 0.3024(3) 0.054(2) Uani 1 1 d . . . . .
H74A H 1.189416 -0.006402 0.278311 0.065 Uiso 1 1 calc R U . . .
H74B H 1.187863 0.019847 0.328088 0.065 Uiso 1 1 calc R U . . .
C75 C 1.1334(4) -0.0420(3) 0.3224(3) 0.050(2) Uani 1 1 d . . . . .
H75A H 1.168399 -0.061281 0.339243 0.060 Uiso 1 1 calc R U . . .
H75B H 1.112001 -0.061511 0.296103 0.060 Uiso 1 1 calc R U . . .
C76 C 1.0848(4) -0.0290(3) 0.3565(3) 0.047(2) Uani 1 1 d . . . . .
H76A H 1.066236 -0.058339 0.368510 0.056 Uiso 1 1 calc R U . . .
H76B H 1.106610 -0.011241 0.383878 0.056 Uiso 1 1 calc R U . . .
C77 C 0.9859(4) 0.1101(3) 0.3120(3) 0.043(2) Uani 1 1 d . . . . .
H77 H 1.008564 0.118012 0.341900 0.051 Uiso 1 1 calc R U . . .
C78 C 0.9286(4) 0.1374(3) 0.2953(3) 0.0367(19) Uani 1 1 d . . . . .
C79 C 0.8881(4) 0.1227(3) 0.2552(3) 0.042(2) Uani 1 1 d . . . . .
H79 H 0.899483 0.095839 0.237740 0.051 Uiso 1 1 calc R U . . .
C80 C 0.8308(4) 0.1475(3) 0.2404(3) 0.038(2) Uani 1 1 d . . . . .
C81 C 0.8161(4) 0.1866(3) 0.2668(3) 0.038(2) Uani 1 1 d . . . . .
H81 H 0.777843 0.203770 0.257076 0.045 Uiso 1 1 calc R U . . .
C82 C 0.8552(4) 0.2020(3) 0.3072(3) 0.040(2) Uani 1 1 d . . . . .
C83 C 0.9109(4) 0.1757(3) 0.3208(3) 0.043(2) Uani 1 1 d . . . . .
H83 H 0.937536 0.184763 0.348643 0.052 Uiso 1 1 calc R U . . .
C84 C 0.7887(4) 0.1288(3) 0.1999(3) 0.041(2) Uani 1 1 d . . . . .
H84 H 0.798548 0.098621 0.187535 0.049 Uiso 1 1 calc R U . . .
C85 C 0.7026(4) 0.1256(3) 0.1406(3) 0.046(2) Uani 1 1 d . . . . .
H85 H 0.725202 0.095321 0.134245 0.055 Uiso 1 1 calc R U . . .
C86 C 0.6363(4) 0.1135(3) 0.1552(3) 0.045(2) Uani 1 1 d . . . . .
H86 H 0.613720 0.143488 0.162557 0.054 Uiso 1 1 calc R U . . .
C87 C 0.5960(4) 0.0864(3) 0.1137(3) 0.054(2) Uani 1 1 d . . . . .
H87A H 0.617418 0.056077 0.107198 0.064 Uiso 1 1 calc R U . . .
H87B H 0.552879 0.078905 0.122389 0.064 Uiso 1 1 calc R U . . .
C88 C 0.5901(4) 0.1184(3) 0.0693(3) 0.050(2) Uani 1 1 d . . . . .
H88A H 0.565439 0.101281 0.042686 0.060 Uiso 1 1 calc R U . . .
H88B H 0.566081 0.147576 0.075527 0.060 Uiso 1 1 calc R U . . .
C89 C 0.6547(4) 0.1321(3) 0.0555(3) 0.051(2) Uani 1 1 d . . . . .
H89A H 0.648718 0.154030 0.028133 0.062 Uiso 1 1 calc R U . . .
H89B H 0.676751 0.103209 0.045714 0.062 Uiso 1 1 calc R U . . .
C90 C 0.6964(4) 0.1561(3) 0.0962(3) 0.047(2) Uani 1 1 d . . . . .
H90A H 0.739544 0.162142 0.086807 0.056 Uiso 1 1 calc R U . . .
H90B H 0.677329 0.187220 0.103086 0.056 Uiso 1 1 calc R U . . .
C91 C 0.6076(4) 0.0905(3) 0.2290(3) 0.044(2) Uani 1 1 d . . . . .
H91 H 0.571858 0.110970 0.221712 0.053 Uiso 1 1 calc R U . . .
C92 C 0.6178(4) 0.0684(3) 0.2755(3) 0.038(2) Uani 1 1 d . . . . .
C93 C 0.6796(4) 0.0633(3) 0.2971(3) 0.039(2) Uani 1 1 d . . . . .
H93 H 0.714163 0.069658 0.279298 0.046 Uiso 1 1 calc R U . . .
C94 C 0.6932(4) 0.0494(3) 0.3436(3) 0.039(2) Uani 1 1 d . . . . .
C95 C 0.6410(4) 0.0382(3) 0.3698(3) 0.047(2) Uani 1 1 d . . . . .
C96 C 0.5789(4) 0.0424(3) 0.3476(3) 0.042(2) Uani 1 1 d . . . . .
H96 H 0.544219 0.034766 0.364833 0.050 Uiso 1 1 calc R U . . .
C97 C 0.5657(4) 0.0575(3) 0.3013(3) 0.042(2) Uani 1 1 d . . . . .
C98 C 0.4976(4) 0.0624(3) 0.2813(3) 0.046(2) Uani 1 1 d . . . . .
C99 C 0.4530(4) 0.0830(3) 0.3084(3) 0.046(2) Uani 1 1 d . . . . .
H99 H 0.467215 0.094393 0.339279 0.056 Uiso 1 1 calc R U . . .
C100 C 0.3893(4) 0.0870(3) 0.2913(3) 0.042(2) Uani 1 1 d . . . . .
C101 C 0.3679(4) 0.0708(3) 0.2464(3) 0.043(2) Uani 1 1 d . . . . .
H101 H 0.323533 0.072357 0.235064 0.051 Uiso 1 1 calc R U . . .
C102 C 0.4108(4) 0.0525(3) 0.2181(3) 0.046(2) Uani 1 1 d . . . . .
C103 C 0.4761(4) 0.0477(3) 0.2350(3) 0.044(2) Uani 1 1 d . . . . .
H103 H 0.505260 0.034662 0.215450 0.053 Uiso 1 1 calc R U . . .
C104 C 0.3460(5) 0.1133(3) 0.3198(3) 0.049(2) Uani 1 1 d . . . . .
H104 H 0.364763 0.131758 0.345832 0.058 Uiso 1 1 calc R U . . .
C105 C 0.2516(4) 0.1464(3) 0.3379(3) 0.050(2) Uani 1 1 d . . . . .
H105 H 0.282919 0.164610 0.360229 0.059 Uiso 1 1 calc R U . . .
C106 C 0.2148(4) 0.1814(3) 0.3010(3) 0.048(2) Uani 1 1 d . . . . .
H106 H 0.184690 0.162757 0.278188 0.057 Uiso 1 1 calc R U . . .
C107 C 0.1768(4) 0.2177(3) 0.3262(3) 0.057(3) Uani 1 1 d . . . . .
H10A H 0.206686 0.237755 0.347155 0.068 Uiso 1 1 calc R U . . .
H10B H 0.152479 0.238647 0.302553 0.068 Uiso 1 1 calc R U . . .
C108 C 0.1308(5) 0.1929(4) 0.3552(4) 0.070(3) Uani 1 1 d . . . . .
H10C H 0.098547 0.175364 0.333590 0.084 Uiso 1 1 calc R U . . .
H10D H 0.107859 0.217181 0.371889 0.084 Uiso 1 1 calc R U . . .
C109 C 0.1635(4) 0.1582(3) 0.3913(3) 0.061(3) Uani 1 1 d . . . . .
H10E H 0.131021 0.141244 0.407490 0.073 Uiso 1 1 calc R U . . .
H10F H 0.192373 0.175652 0.415374 0.073 Uiso 1 1 calc R U . . .
C110 C 0.2027(4) 0.1218(3) 0.3651(3) 0.061(3) Uani 1 1 d . . . . .
H11A H 0.225220 0.099639 0.388445 0.073 Uiso 1 1 calc R U . . .
H11B H 0.172943 0.102936 0.342848 0.073 Uiso 1 1 calc R U . . .
C111 C 0.2706(4) 0.1866(3) 0.2366(3) 0.046(2) Uani 1 1 d . . . . .
H111 H 0.241569 0.162825 0.223491 0.055 Uiso 1 1 calc R U . . .
C112 C 0.3233(4) 0.2009(3) 0.2099(3) 0.041(2) Uani 1 1 d . . . . .
C113 C 0.3611(4) 0.2407(3) 0.2237(3) 0.044(2) Uani 1 1 d . . . . .
H113 H 0.350090 0.260363 0.248649 0.053 Uiso 1 1 calc R U . . .
C114 C 0.4149(4) 0.2518(3) 0.2014(3) 0.038(2) Uani 1 1 d . . . . .
C115 C 0.4303(4) 0.2220(3) 0.1650(3) 0.0363(19) Uani 1 1 d . . . . .
H115 H 0.467707 0.228400 0.150354 0.044 Uiso 1 1 calc R U . . .
C116 C 0.3922(4) 0.1833(3) 0.1499(3) 0.043(2) Uani 1 1 d . . . . .
C117 C 0.3371(4) 0.1724(3) 0.1719(3) 0.045(2) Uani 1 1 d . . . . .
H117 H 0.310185 0.146521 0.161225 0.053 Uiso 1 1 calc R U . . .
C118 C 0.4104(4) 0.1501(3) 0.1134(3) 0.039(2) Uani 1 1 d . . . . .
H118 H 0.452297 0.152860 0.104300 0.047 Uiso 1 1 calc R U . . .
C119 C 0.4043(4) 0.0839(3) 0.0643(3) 0.049(2) Uani 1 1 d . . . . .
H119 H 0.450569 0.091895 0.063545 0.059 Uiso 1 1 calc R U . . .
C120 C 0.3977(4) 0.0337(3) 0.0879(3) 0.051(2) Uani 1 1 d . . . . .
H120 H 0.351397 0.025301 0.087100 0.061 Uiso 1 1 calc R U . . .
C121 C 0.4305(5) -0.0022(3) 0.0598(3) 0.062(3) Uani 1 1 d . . . . .
H12A H 0.428130 -0.033930 0.074511 0.075 Uiso 1 1 calc R U . . .
H12B H 0.476311 0.006447 0.060640 0.075 Uiso 1 1 calc R U . . .
C122 C 0.4006(5) -0.0047(3) 0.0090(3) 0.073(3) Uani 1 1 d . . . . .
H12C H 0.356283 -0.016947 0.007827 0.087 Uiso 1 1 calc R U . . .
H12D H 0.425321 -0.027040 -0.008622 0.087 Uiso 1 1 calc R U . . .
C123 C 0.3994(5) 0.0439(3) -0.0142(3) 0.058(3) Uani 1 1 d . . . . .
H12E H 0.374680 0.041827 -0.045932 0.069 Uiso 1 1 calc R U . . .
H12F H 0.443795 0.053297 -0.018341 0.069 Uiso 1 1 calc R U . . .
C124 C 0.3697(4) 0.0823(3) 0.0146(3) 0.050(2) Uani 1 1 d . . . . .
H12G H 0.372905 0.113702 -0.000815 0.060 Uiso 1 1 calc R U . . .
H12H H 0.323736 0.075224 0.015693 0.060 Uiso 1 1 calc R U . . .
C125 C 0.3891(5) 0.0415(3) 0.1679(3) 0.049(2) Uani 1 1 d . . . . .
H125 H 0.344444 0.037590 0.158585 0.059 Uiso 1 1 calc R U . . .
C126 C 0.6539(4) 0.0188(3) 0.4178(3) 0.047(2) Uani 1 1 d . . . . .
H126 H 0.696068 0.008200 0.428589 0.056 Uiso 1 1 calc R U . . .
C127 C 0.6304(5) -0.0002(3) 0.4936(3) 0.059(3) Uani 1 1 d . . . . .
H127 H 0.676367 -0.010367 0.497076 0.071 Uiso 1 1 calc R U . . .
C128 C 0.6227(7) 0.0406(4) 0.5254(4) 0.084(4) Uani 1 1 d . . . . .
H128 H 0.576146 0.049130 0.522057 0.101 Uiso 1 1 calc R U . . .
C129 C 0.6425(8) 0.0271(4) 0.5766(4) 0.120(5) Uani 1 1 d . . . . .
H12I H 0.635929 0.054593 0.597284 0.144 Uiso 1 1 calc R U . . .
H12J H 0.688537 0.018700 0.581108 0.144 Uiso 1 1 calc R U . . .
C130 C 0.6026(8) -0.0153(6) 0.5901(5) 0.128(6) Uani 1 1 d . . . . .
H13A H 0.616747 -0.024864 0.623187 0.154 Uiso 1 1 calc R U . . .
H13B H 0.556801 -0.006170 0.587877 0.154 Uiso 1 1 calc R U . . .
C131 C 0.6104(6) -0.0560(5) 0.5578(5) 0.099(4) Uani 1 1 d . . . . .
H13C H 0.585723 -0.083602 0.567399 0.118 Uiso 1 1 calc R U . . .
H13D H 0.656190 -0.065238 0.560643 0.118 Uiso 1 1 calc R U . . .
C132 C 0.5872(6) -0.0432(5) 0.5055(4) 0.101(4) Uani 1 1 d . . . . .
H13E H 0.541412 -0.033917 0.501727 0.121 Uiso 1 1 calc R U . . .
H13F H 0.592753 -0.070584 0.484455 0.121 Uiso 1 1 calc R U . . .
H1A H 0.691(4) 0.4032(11) 0.119(2) 0.121 Uiso 1 1 d D U . . .
H1B H 0.670(4) 0.360(2) 0.1339(12) 0.121 Uiso 1 1 d D U . . .

loop_
_atom_site_aniso_label
_atom_site_aniso_U_11
_atom_site_aniso_U_22
_atom_site_aniso_U_33
_atom_site_aniso_U_23
_atom_site_aniso_U_13
_atom_site_aniso_U_12
Cl1 0.0667(15) 0.0597(15) 0.0650(17) -0.0011(13) 0.0085(12) 0.0112(12)
Cl4 0.089(2) 0.0581(16) 0.101(2) -0.0151(16) -0.0181(16) 0.0122(14)
Cl12 0.123(2) 0.097(2) 0.075(2) 0.0204(17) 0.0441(18) 0.0384(19)
C135 0.074(7) 0.057(6) 0.047(6) -0.004(5) -0.001(5) 0.010(5)
Cl2 0.0958(19) 0.0567(15) 0.0552(16) -0.0027(12) 0.0157(13) -0.0082(13)
Cl7 0.125(2) 0.0671(18) 0.076(2) 0.0103(15) 0.0417(17) 0.0082(16)
Cl14 0.0761(19) 0.0688(19) 0.150(3) -0.0198(19) 0.0027(19) 0.0046(15)
C143 0.056(6) 0.057(6) 0.089(8) -0.012(6) 0.016(5) -0.004(5)
Cl3 0.097(2) 0.088(2) 0.0666(18) -0.0017(15) 0.0331(15) -0.0016(16)
Cl5 0.104(2) 0.092(2) 0.0629(18) 0.0176(16) 0.0230(15) 0.0122(16)
Cl10 0.097(2) 0.0797(19) 0.086(2) 0.0050(16) 0.0090(17) -0.0002(16)
C142 0.071(6) 0.061(6) 0.057(6) 0.008(5) 0.021(5) -0.010(5)
Cl6 0.0812(18) 0.096(2) 0.0686(19) 0.0082(16) 0.0104(14) 0.0048(15)
Cl18 0.103(2) 0.191(4) 0.070(2) -0.024(2) 0.0219(18) 0.002(2)
Cl20 0.195(4) 0.071(2) 0.119(3) 0.009(2) -0.014(3) -0.002(2)
C134 0.103(8) 0.068(7) 0.047(6) 0.006(5) 0.013(6) 0.009(6)
Cl8 0.0835(19) 0.085(2) 0.083(2) 0.0121(16) 0.0149(15) -0.0059(15)
Cl13 0.094(2) 0.115(2) 0.0685(19) 0.0139(18) 0.0137(16) -0.0256(18)
Cl17 0.096(2) 0.129(3) 0.086(2) 0.028(2) 0.0157(18) -0.0041(19)
C155 0.127(11) 0.110(10) 0.083(9) 0.004(8) 0.001(8) -0.042(8)
Cl9 0.112(2) 0.082(2) 0.0693(19) 0.0076(16) 0.0095(16) -0.0047(17)
Cl22 0.195(4) 0.195(4) 0.106(3) 0.037(3) -0.010(3) -0.123(4)
Cl23 0.314(6) 0.086(2) 0.079(3) -0.021(2) -0.052(3) 0.063(3)
C139 0.158(11) 0.063(7) 0.046(7) 0.002(6) -0.010(7) -0.030(7)
Cl11 0.101(2) 0.090(2) 0.080(2) -0.0172(17) 0.0107(17) 0.0142(17)
Cl15 0.102(2) 0.117(3) 0.076(2) -0.0259(19) 0.0107(17) -0.0065(19)
Cl16 0.118(2) 0.085(2) 0.097(2) -0.0095(18) 0.0465(19) 0.0075(18)
C137 0.096(8) 0.098(9) 0.053(7) -0.025(6) 0.019(6) 0.009(7)
Cl19 0.134(3) 0.119(3) 0.101(3) -0.005(2) 0.013(2) 0.026(2)
Cl21 0.162(4) 0.129(3) 0.120(3) -0.010(3) 0.038(3) 0.032(3)
Cl24 0.113(3) 0.202(5) 0.311(8) 0.117(5) 0.005(4) -0.013(3)
C145 0.093(9) 0.118(11) 0.088(9) -0.020(8) -0.013(7) 0.007(8)
O1 0.108(5) 0.110(6) 0.074(5) -0.017(5) 0.022(4) -0.028(5)
C133 0.097(6) 0.105(7) 0.069(6) -0.009(6) 0.003(5) -0.013(6)
C136 0.113(9) 0.097(8) 0.072(8) -0.023(7) 0.016(7) 0.012(7)
C138 0.098(8) 0.108(9) 0.089(9) 0.012(7) -0.006(7) -0.028(7)
C141 0.099(9) 0.152(11) 0.105(10) -0.014(9) 0.036(8) -0.004(8)
C144 0.131(10) 0.127(10) 0.084(9) 0.011(8) 0.038(8) -0.032(8)
O2 0.178(8) 0.131(7) 0.130(8) 0.010(6) 0.023(6) 0.026(6)
C147 0.163(9) 0.126(9) 0.124(9) -0.010(7) 0.010(7) 0.026(7)
C151 0.175(14) 0.178(14) 0.139(13) -0.005(12) 0.002(11) -0.003(11)
C152 0.185(13) 0.124(11) 0.166(13) -0.013(10) 0.077(11) 0.048(10)
C153 0.245(15) 0.125(12) 0.130(12) -0.011(10) -0.023(12) 0.045(11)
C154 0.186(14) 0.117(11) 0.168(14) -0.038(10) -0.056(11) -0.009(10)
O3 0.169(9) 0.187(10) 0.251(13) 0.050(9) 0.015(9) -0.021(8)
C140 0.095(9) 0.127(11) 0.218(14) 0.013(11) 0.077(9) 0.005(8)
C146 0.129(11) 0.095(10) 0.239(16) 0.034(11) -0.082(11) 0.002(8)
C148 0.128(11) 0.104(10) 0.222(16) 0.058(11) 0.023(11) 0.019(9)
C149 0.132(9) 0.141(9) 0.238(12) 0.036(9) 0.020(9) 0.001(8)
C150 0.194(17) 0.218(17) 0.27(2) 0.044(17) 0.004(15) 0.001(14)
N1 0.072(6) 0.096(7) 0.057(6) 0.004(5) 0.024(5) 0.001(5)
N2 0.058(5) 0.042(4) 0.045(5) 0.003(4) 0.015(4) -0.013(3)
N3 0.054(4) 0.040(4) 0.038(4) -0.003(4) 0.002(3) -0.011(3)
N4 0.041(4) 0.055(5) 0.035(4) 0.013(4) 0.014(3) 0.002(4)
N5 0.067(5) 0.041(4) 0.031(4) -0.003(3) 0.010(4) 0.001(4)
N6 0.059(4) 0.034(4) 0.037(4) -0.004(3) 0.013(3) 0.004(4)
N7 0.048(4) 0.034(4) 0.036(4) 0.003(3) 0.011(3) -0.004(3)
N8 0.051(4) 0.038(4) 0.040(4) 0.004(3) 0.013(3) -0.001(3)
N9 0.064(5) 0.043(4) 0.041(5) 0.002(4) 0.007(4) 0.006(4)
N10 0.056(5) 0.048(4) 0.035(4) 0.004(4) 0.006(4) 0.007(4)
N11 0.043(4) 0.042(4) 0.043(4) 0.001(3) 0.007(4) 0.004(3)
N12 0.054(4) 0.032(4) 0.041(4) 0.002(3) 0.009(3) 0.003(3)
N13 0.059(5) 0.041(4) 0.029(4) 0.001(3) 0.008(4) 0.002(4)
N14 0.059(4) 0.035(4) 0.033(4) -0.003(3) 0.008(4) -0.001(3)
N15 0.060(5) 0.030(4) 0.049(5) -0.005(4) -0.003(4) 0.006(3)
N16 0.050(4) 0.035(4) 0.045(4) -0.008(4) -0.002(3) -0.002(4)
N17 0.045(4) 0.047(4) 0.042(5) 0.001(4) 0.014(4) 0.003(3)
N18 0.043(5) 0.042(4) 0.050(5) 0.001(4) 0.013(4) -0.003(3)
N19 0.066(5) 0.053(5) 0.048(5) 0.016(4) 0.009(4) -0.001(4)
N20 0.136(9) 0.107(8) 0.081(7) -0.034(6) 0.024(6) -0.034(7)
C1 0.080(7) 0.083(8) 0.047(6) 0.021(6) 0.017(6) 0.017(6)
C2 0.069(7) 0.096(8) 0.067(7) 0.021(7) 0.034(6) 0.006(6)
C3 0.130(11) 0.117(10) 0.050(7) 0.019(7) 0.038(8) -0.008(9)
C4 0.107(9) 0.084(8) 0.055(7) 0.015(6) 0.020(7) 0.001(7)
C5 0.074(7) 0.062(6) 0.041(6) -0.006(5) 0.005(5) -0.015(5)
C6 0.072(7) 0.053(6) 0.047(6) 0.005(5) 0.009(5) 0.002(5)
C7 0.047(5) 0.034(5) 0.034(5) -0.001(4) 0.003(4) -0.002(4)
C8 0.041(5) 0.035(5) 0.038(5) 0.000(4) 0.017(4) 0.000(4)
C9 0.050(5) 0.033(5) 0.031(5) 0.000(4) 0.008(4) 0.005(4)
C10 0.054(5) 0.036(5) 0.036(5) -0.005(4) 0.010(4) 0.000(4)
C11 0.044(5) 0.036(5) 0.041(6) -0.007(4) 0.007(4) 0.003(4)
C12 0.042(5) 0.030(5) 0.039(5) -0.005(4) 0.006(4) 0.010(4)
C13 0.047(5) 0.040(5) 0.028(5) -0.005(4) 0.010(4) 0.001(4)
C14 0.051(5) 0.038(5) 0.034(5) -0.001(4) 0.001(4) -0.007(4)
C15 0.053(5) 0.036(5) 0.036(5) 0.007(4) 0.016(4) 0.002(4)
C16 0.073(6) 0.028(5) 0.032(5) -0.002(4) 0.014(4) 0.000(4)
C17 0.072(6) 0.042(5) 0.037(5) -0.006(4) 0.018(5) 0.002(4)
C18 0.070(6) 0.048(6) 0.041(6) 0.002(5) 0.022(5) -0.004(5)
C19 0.055(5) 0.049(5) 0.042(6) -0.003(5) 0.017(4) -0.008(4)
C20 0.060(6) 0.047(5) 0.040(5) -0.005(4) 0.012(4) -0.002(4)
C21 0.051(5) 0.032(5) 0.034(5) -0.001(4) 0.012(4) 0.001(4)
C22 0.053(6) 0.042(5) 0.037(5) -0.002(4) 0.004(4) -0.003(4)
C23 0.062(6) 0.034(5) 0.031(5) -0.002(4) 0.006(4) 0.015(4)
C24 0.053(6) 0.028(5) 0.037(5) 0.006(4) 0.007(4) 0.002(4)
C25 0.052(5) 0.040(5) 0.038(5) -0.004(4) 0.009(4) -0.006(4)
C26 0.053(5) 0.030(5) 0.028(5) -0.004(4) 0.006(4) 0.003(4)
C27 0.066(6) 0.027(4) 0.025(5) 0.005(4) 0.009(4) 0.004(4)
C28 0.054(6) 0.043(5) 0.040(5) -0.003(4) 0.010(4) -0.009(5)
C29 0.062(6) 0.036(5) 0.045(6) -0.007(4) 0.016(5) -0.002(4)
C30 0.051(5) 0.035(5) 0.044(6) -0.004(4) 0.016(4) 0.002(4)
C31 0.061(6) 0.041(5) 0.047(6) -0.011(4) 0.012(4) 0.003(4)
C32 0.083(7) 0.031(5) 0.050(6) -0.012(4) 0.011(5) 0.000(5)
C33 0.109(8) 0.032(5) 0.041(6) -0.012(4) 0.022(6) -0.002(5)
C34 0.086(7) 0.041(5) 0.037(5) 0.003(4) 0.013(5) -0.010(5)
C35 0.045(5) 0.040(5) 0.047(6) -0.006(5) 0.009(4) 0.001(4)
C36 0.052(5) 0.033(5) 0.036(5) -0.001(4) 0.015(4) -0.002(4)
C37 0.046(5) 0.040(5) 0.037(5) 0.005(4) 0.004(4) -0.008(4)
C38 0.042(5) 0.035(5) 0.032(5) 0.004(4) 0.010(4) 0.003(4)
C39 0.053(5) 0.026(4) 0.036(5) 0.000(4) 0.011(4) 0.005(4)
C40 0.044(5) 0.032(5) 0.032(5) 0.001(4) 0.005(4) 0.000(4)
C41 0.037(5) 0.041(5) 0.038(5) 0.007(4) 0.012(4) 0.002(4)
C42 0.053(6) 0.042(5) 0.038(5) 0.003(5) 0.001(4) -0.007(4)
C43 0.057(6) 0.029(5) 0.040(5) 0.002(4) 0.013(4) 0.001(4)
C44 0.067(6) 0.032(5) 0.034(5) 0.002(4) 0.014(4) -0.002(4)
C45 0.061(6) 0.053(6) 0.057(6) 0.010(5) 0.018(5) 0.015(5)
C46 0.055(6) 0.051(6) 0.054(6) 0.011(5) 0.022(5) 0.013(5)
C47 0.057(6) 0.053(6) 0.062(6) 0.004(5) 0.022(5) 0.002(5)
C48 0.065(6) 0.038(5) 0.045(6) 0.006(4) 0.021(4) 0.001(4)
C49 0.056(6) 0.045(6) 0.030(5) -0.011(4) 0.010(4) 0.012(4)
C50 0.049(5) 0.030(5) 0.039(5) -0.001(4) 0.003(4) 0.000(4)
C51 0.052(5) 0.034(5) 0.034(5) -0.002(4) 0.007(4) 0.004(4)
C52 0.047(5) 0.037(5) 0.039(5) -0.007(4) 0.002(4) 0.000(4)
C53 0.052(5) 0.032(5) 0.035(5) -0.001(4) 0.001(4) 0.001(4)
C54 0.053(5) 0.036(5) 0.034(5) -0.005(4) 0.007(4) 0.005(4)
C55 0.046(5) 0.026(5) 0.040(5) -0.006(4) 0.004(4) 0.004(4)
C56 0.057(6) 0.044(5) 0.033(5) -0.006(4) 0.012(4) 0.006(5)
C57 0.068(6) 0.041(5) 0.033(5) 0.006(4) 0.010(4) -0.001(4)
C58 0.061(6) 0.044(5) 0.024(5) -0.005(4) 0.003(4) 0.004(4)
C59 0.068(6) 0.048(5) 0.034(5) 0.007(4) 0.007(4) 0.011(5)
C60 0.078(7) 0.051(6) 0.034(5) 0.003(5) 0.008(5) -0.005(5)
C61 0.072(6) 0.059(6) 0.045(6) -0.003(5) 0.012(5) -0.008(5)
C62 0.081(7) 0.050(6) 0.036(5) -0.007(5) 0.019(5) -0.001(5)
C63 0.061(6) 0.034(5) 0.039(5) 0.001(4) 0.004(5) 0.003(4)
C64 0.067(6) 0.033(5) 0.033(5) 0.005(4) 0.009(5) -0.002(4)
C65 0.046(5) 0.034(5) 0.044(5) -0.005(4) 0.011(4) 0.004(4)
C66 0.053(6) 0.033(5) 0.041(5) 0.005(4) 0.017(4) 0.015(4)
C67 0.057(6) 0.033(5) 0.038(5) 0.000(4) 0.012(5) 0.007(4)
C68 0.046(5) 0.038(5) 0.037(5) 0.008(4) 0.007(4) -0.005(4)
C69 0.049(5) 0.034(5) 0.035(5) -0.002(4) 0.004(4) 0.007(4)
C70 0.055(6) 0.030(5) 0.050(6) -0.004(4) 0.012(5) -0.005(4)
C71 0.054(6) 0.040(5) 0.047(6) 0.000(4) 0.011(4) 0.007(4)
C72 0.046(5) 0.034(5) 0.054(6) 0.003(4) 0.006(4) 0.005(4)
C73 0.056(6) 0.052(6) 0.040(5) 0.010(4) 0.014(4) 0.009(5)
C74 0.066(6) 0.047(6) 0.051(6) -0.001(5) 0.018(5) 0.016(5)
C75 0.061(6) 0.050(6) 0.041(5) 0.005(5) 0.011(4) 0.010(5)
C76 0.045(5) 0.044(5) 0.053(6) 0.004(4) 0.013(4) 0.007(4)
C77 0.046(5) 0.038(5) 0.043(5) 0.001(4) 0.002(4) -0.005(4)
C78 0.038(5) 0.031(5) 0.040(5) -0.003(4) 0.002(4) 0.001(4)
C79 0.054(6) 0.030(5) 0.046(6) 0.004(4) 0.020(5) -0.001(4)
C80 0.051(5) 0.032(5) 0.032(5) -0.005(4) 0.007(4) 0.005(4)
C81 0.048(5) 0.030(5) 0.036(5) 0.003(4) 0.010(4) 0.000(4)
C82 0.052(5) 0.038(5) 0.034(5) 0.012(4) 0.015(4) 0.005(4)
C83 0.057(6) 0.042(5) 0.031(5) 0.002(4) 0.008(4) -0.001(4)
C84 0.060(6) 0.036(5) 0.029(5) 0.007(4) 0.016(4) 0.006(4)
C85 0.049(5) 0.038(5) 0.048(6) -0.008(4) -0.001(4) 0.006(4)
C86 0.061(6) 0.037(5) 0.037(5) 0.001(4) 0.002(4) 0.004(4)
C87 0.058(6) 0.053(6) 0.048(6) -0.005(5) -0.002(5) 0.002(5)
C88 0.063(6) 0.052(6) 0.033(5) 0.002(4) -0.003(4) 0.003(5)
C89 0.067(6) 0.052(6) 0.036(5) 0.004(4) 0.010(5) 0.013(5)
C90 0.059(6) 0.045(5) 0.035(5) -0.001(4) 0.001(4) 0.012(4)
C91 0.052(5) 0.036(5) 0.042(6) -0.004(4) -0.003(4) -0.006(4)
C92 0.050(6) 0.033(5) 0.033(5) 0.003(4) 0.013(4) -0.002(4)
C93 0.050(6) 0.041(5) 0.027(5) 0.000(4) 0.013(4) 0.004(4)
C94 0.042(5) 0.024(4) 0.052(6) 0.000(4) 0.017(4) 0.006(4)
C95 0.066(6) 0.041(5) 0.035(5) 0.003(4) 0.007(5) -0.003(4)
C96 0.048(6) 0.038(5) 0.041(6) 0.001(4) 0.010(4) -0.005(4)
C97 0.053(6) 0.033(5) 0.038(5) -0.002(4) 0.001(4) -0.003(4)
C98 0.053(6) 0.033(5) 0.052(6) 0.003(4) 0.005(5) 0.003(4)
C99 0.062(6) 0.040(5) 0.038(5) 0.005(4) 0.006(5) -0.009(4)
C100 0.047(6) 0.035(5) 0.044(6) -0.004(4) 0.009(4) -0.004(4)
C101 0.054(5) 0.030(5) 0.043(6) 0.004(4) 0.002(4) 0.003(4)
C102 0.068(7) 0.031(5) 0.038(5) 0.001(4) 0.006(5) -0.007(4)
C103 0.051(6) 0.035(5) 0.048(6) 0.000(4) 0.008(4) -0.004(4)
C104 0.068(7) 0.041(5) 0.039(5) 0.003(4) 0.015(5) -0.009(5)
C105 0.049(5) 0.059(6) 0.041(5) 0.002(5) 0.008(4) -0.010(5)
C106 0.043(5) 0.053(6) 0.049(6) 0.002(5) 0.013(4) -0.008(4)
C107 0.053(6) 0.059(6) 0.063(7) -0.006(5) 0.026(5) 0.002(5)
C108 0.063(6) 0.074(7) 0.081(8) -0.008(6) 0.041(6) -0.018(6)
C109 0.063(6) 0.061(6) 0.062(7) -0.001(6) 0.026(5) -0.009(5)
C110 0.061(6) 0.069(7) 0.055(6) 0.017(5) 0.015(5) -0.005(5)
C111 0.043(5) 0.043(5) 0.053(6) 0.007(5) 0.009(5) -0.005(4)
C112 0.047(5) 0.034(5) 0.042(5) 0.003(4) 0.009(4) -0.003(4)
C113 0.050(5) 0.041(5) 0.044(5) -0.004(4) 0.016(4) -0.003(4)
C114 0.039(5) 0.031(5) 0.043(5) 0.000(4) 0.008(4) 0.002(4)
C115 0.043(5) 0.034(5) 0.035(5) 0.003(4) 0.014(4) 0.000(4)
C116 0.051(5) 0.041(5) 0.035(5) -0.005(4) 0.000(4) -0.001(4)
C117 0.051(5) 0.035(5) 0.048(6) 0.003(4) 0.012(4) -0.007(4)
C118 0.040(5) 0.044(5) 0.034(5) 0.004(4) 0.008(4) 0.004(4)
C119 0.066(6) 0.035(5) 0.045(6) -0.004(4) -0.001(5) 0.008(4)
C120 0.069(6) 0.044(5) 0.037(5) -0.013(4) -0.006(5) 0.012(5)
C121 0.093(7) 0.043(6) 0.050(6) -0.014(5) 0.003(5) 0.003(5)
C122 0.110(8) 0.057(7) 0.051(7) -0.014(5) 0.012(6) 0.007(6)
C123 0.073(7) 0.057(6) 0.041(6) -0.011(5) -0.004(5) -0.005(5)
C124 0.065(6) 0.042(5) 0.042(6) -0.002(4) 0.006(5) 0.003(4)
C125 0.062(6) 0.035(5) 0.048(6) -0.007(4) -0.002(5) -0.007(4)
C126 0.054(6) 0.044(5) 0.045(6) -0.002(5) 0.013(5) -0.003(4)
C127 0.067(6) 0.057(6) 0.055(7) 0.025(5) 0.017(5) 0.001(5)
C128 0.150(11) 0.062(7) 0.046(7) 0.010(6) 0.029(7) -0.006(7)
C129 0.221(16) 0.072(8) 0.072(9) 0.018(7) 0.038(10) 0.006(9)
C130 0.168(14) 0.155(15) 0.069(9) 0.065(10) 0.049(9) 0.026(12)
C131 0.108(10) 0.095(10) 0.095(10) 0.036(9) 0.022(8) -0.014(8)
C132 0.097(9) 0.128(11) 0.080(9) 0.072(8) 0.021(7) 0.011(8)

_geom_special_details            
;
 All esds (except the esd in the dihedral angle between two l.s. planes)
 are estimated using the full covariance matrix.  The cell esds are taken
 into account individually in the estimation of esds in distances, angles
 and torsion angles; correlations between esds in cell parameters are only
 used when they are defined by crystal symmetry.  An approximate (isotropic)
 treatment of cell esds is used for estimating esds involving l.s. planes.
;
loop_
_geom_bond_atom_site_label_1
_geom_bond_atom_site_label_2
_geom_bond_distance
_geom_bond_site_symmetry_2
_geom_bond_publ_flag
Cl1 C135 1.761(9) . ?
Cl4 C135 1.768(10) . ?
Cl12 C135 1.733(10) . ?
C135 H135 1.0000 . ?
Cl2 C143 1.781(10) . ?
Cl7 C143 1.759(11) . ?
Cl14 C143 1.746(10) . ?
C143 H143 1.0000 . ?
Cl3 C142 1.738(9) . ?
Cl5 C142 1.744(10) . ?
Cl10 C142 1.783(10) . ?
C142 H142 1.0000 . ?
Cl6 C134 1.730(10) . ?
Cl18 C134 1.716(10) . ?
Cl20 C134 1.774(10) . ?
C134 H134 1.0000 . ?
Cl8 C155 1.778(12) . ?
Cl13 C155 1.737(13) . ?
Cl17 C155 1.686(13) . ?
C155 H155 1.0000 . ?
Cl9 C139 1.755(10) . ?
Cl22 C139 1.773(13) . ?
Cl23 C139 1.732(13) . ?
C139 H139 1.0000 . ?
Cl11 C137 1.727(12) . ?
Cl15 C137 1.749(11) . ?
Cl16 C137 1.777(12) . ?
C137 H137 1.0000 . ?
Cl19 C145 1.754(13) . ?
Cl21 C145 1.771(13) . ?
Cl24 C145 1.690(13) . ?
C145 H145 1.0000 . ?
O1 C133 1.474(13) . ?
O1 C144 1.352(13) . ?
C133 C136 1.476(15) . ?
C133 C138 1.551(15) . ?
C133 C141 1.522(16) . ?
C136 H13G 0.9800 . ?
C136 H13H 0.9800 . ?
C136 H13I 0.9800 . ?
C138 H13J 0.9800 . ?
C138 H13K 0.9800 . ?
C138 H13L 0.9800 . ?
C141 H14A 0.9800 . ?
C141 H14B 0.9800 . ?
C141 H14C 0.9800 . ?
C144 H14D 0.9800 . ?
C144 H14E 0.9800 . ?
C144 H14F 0.9800 . ?
O2 C147 1.505(18) . ?
O2 C152 1.429(15) . ?
C147 C151 1.58(2) . ?
C147 C153 1.42(2) . ?
C147 C154 1.41(2) . ?
C151 H15A 0.9800 . ?
C151 H15B 0.9800 . ?
C151 H15C 0.9800 . ?
C152 H15D 0.9800 . ?
C152 H15E 0.9800 . ?
C152 H15F 0.9800 . ?
C153 H15G 0.9800 . ?
C153 H15H 0.9800 . ?
C153 H15I 0.9800 . ?
C154 H15J 0.9800 . ?
C154 H15K 0.9800 . ?
C154 H15L 0.9800 . ?
O3 C149 1.57(2) . ?
O3 C150 1.491(10) . ?
C140 H14G 0.9800 . ?
C140 H14H 0.9800 . ?
C140 H14I 0.9800 . ?
C140 C149 1.62(2) . ?
C146 H14J 0.9800 . ?
C146 H14K 0.9800 . ?
C146 H14L 0.9800 . ?
C146 C149 1.55(2) . ?
C148 H14M 0.9800 . ?
C148 H14N 0.9800 . ?
C148 H14O 0.9800 . ?
C148 C149 1.68(3) . ?
C150 H15M 0.9800 . ?
C150 H15N 0.9800 . ?
C150 H15O 0.9800 . ?
N1 C1 1.489(12) . ?
N1 H1A 0.9100(11) . ?
N1 H1B 0.9100(11) . ?
N2 C6 1.451(10) . ?
N2 C7 1.272(10) . ?
N3 C14 1.278(10) . ?
N3 C15 1.466(10) . ?
N4 C16 1.462(10) . ?
N4 C21 1.267(9) . ?
N5 C28 1.264(10) . ?
N5 C29 1.475(10) . ?
N6 C30 1.466(10) . ?
N6 C35 1.264(9) . ?
N7 C42 1.277(10) . ?
N7 C43 1.443(10) . ?
N8 C44 1.441(10) . ?
N8 C49 1.273(9) . ?
N9 C56 1.267(10) . ?
N9 C57 1.469(10) . ?
N10 C58 1.439(10) . ?
N10 C63 1.281(10) . ?
N11 C70 1.274(10) . ?
N11 C71 1.467(10) . ?
N12 C72 1.470(10) . ?
N12 C77 1.280(10) . ?
N13 C84 1.269(9) . ?
N13 C85 1.480(10) . ?
N14 C86 1.468(10) . ?
N14 C91 1.290(10) . ?
N15 C120 1.457(10) . ?
N15 C125 1.271(10) . ?
N16 C118 1.253(9) . ?
N16 C119 1.475(10) . ?
N17 C106 1.448(10) . ?
N17 C111 1.252(10) . ?
N18 C104 1.269(10) . ?
N18 C105 1.451(10) . ?
N19 C126 1.267(10) . ?
N19 C127 1.450(11) . ?
N20 H20A 0.9100 . ?
N20 H20B 0.9093 . ?
N20 C128 1.413(11) . ?
C1 H1 1.0000 . ?
C1 C2 1.502(13) . ?
C1 C6 1.497(12) . ?
C2 H2A 0.9900 . ?
C2 H2B 0.9900 . ?
C2 C3 1.560(15) . ?
C3 H3A 0.9900 . ?
C3 H3B 0.9900 . ?
C3 C4 1.418(15) . ?
C4 H4A 0.9900 . ?
C4 H4B 0.9900 . ?
C4 C5 1.538(13) . ?
C5 H5A 0.9900 . ?
C5 H5B 0.9900 . ?
C5 C6 1.525(12) . ?
C6 H6 1.0000 . ?
C7 H7 0.9500 . ?
C7 C8 1.462(11) . ?
C8 C9 1.422(11) . ?
C8 C13 1.376(10) . ?
C9 C10 1.379(11) . ?
C9 C40 1.497(11) . ?
C10 H10 0.9500 . ?
C10 C11 1.382(11) . ?
C11 C12 1.414(11) . ?
C11 C14 1.474(11) . ?
C12 C13 1.373(10) . ?
C12 C114 1.503(11) . ?
C13 H13 0.9500 . ?
C14 H14 0.9500 . ?
C15 H15 1.0000 . ?
C15 C16 1.514(11) . ?
C15 C20 1.520(11) . ?
C16 H16 1.0000 . ?
C16 C17 1.540(11) . ?
C17 H17A 0.9900 . ?
C17 H17B 0.9900 . ?
C17 C18 1.542(11) . ?
C18 H18A 0.9900 . ?
C18 H18B 0.9900 . ?
C18 C19 1.504(11) . ?
C19 H19A 0.9900 . ?
C19 H19B 0.9900 . ?
C19 C20 1.517(11) . ?
C20 H20C 0.9900 . ?
C20 H20D 0.9900 . ?
C21 H21 0.9500 . ?
C21 C22 1.446(11) . ?
C22 C23 1.401(11) . ?
C22 C27 1.413(11) . ?
C23 H23 0.9500 . ?
C23 C24 1.395(11) . ?
C24 C25 1.370(11) . ?
C24 C28 1.473(11) . ?
C25 H25 0.9500 . ?
C25 C26 1.426(10) . ?
C26 C27 1.378(11) . ?
C26 C52 1.471(11) . ?
C27 H27 0.9500 . ?
C28 H28 0.9500 . ?
C29 H29 1.0000 . ?
C29 C30 1.521(12) . ?
C29 C34 1.504(11) . ?
C30 H30 1.0000 . ?
C30 C31 1.541(11) . ?
C31 H31A 0.9900 . ?
C31 H31B 0.9900 . ?
C31 C32 1.525(11) . ?
C32 H32A 0.9900 . ?
C32 H32B 0.9900 . ?
C32 C33 1.523(12) . ?
C33 H33A 0.9900 . ?
C33 H33B 0.9900 . ?
C33 C34 1.516(11) . ?
C34 H34A 0.9900 . ?
C34 H34B 0.9900 . ?
C35 H35 0.9500 . ?
C35 C36 1.466(11) . ?
C36 C37 1.398(10) . ?
C36 C41 1.408(11) . ?
C37 H37 0.9500 . ?
C37 C38 1.402(10) . ?
C38 C39 1.377(10) . ?
C38 C42 1.470(11) . ?
C39 H39 0.9500 . ?
C39 C40 1.386(10) . ?
C40 C41 1.386(10) . ?
C41 H41 0.9500 . ?
C42 H42 0.9500 . ?
C43 H43 1.0000 . ?
C43 C44 1.565(10) . ?
C43 C48 1.541(11) . ?
C44 H44 1.0000 . ?
C44 C45 1.524(11) . ?
C45 H45A 0.9900 . ?
C45 H45B 0.9900 . ?
C45 C46 1.544(11) . ?
C46 H46A 0.9900 . ?
C46 H46B 0.9900 . ?
C46 C47 1.511(11) . ?
C47 H47A 0.9900 . ?
C47 H47B 0.9900 . ?
C47 C48 1.519(11) . ?
C48 H48A 0.9900 . ?
C48 H48B 0.9900 . ?
C49 H49 0.9500 . ?
C49 C50 1.483(11) . ?
C50 C51 1.382(10) . ?
C50 C55 1.406(10) . ?
C51 H51 0.9500 . ?
C51 C52 1.393(11) . ?
C52 C53 1.404(11) . ?
C53 C54 1.389(11) . ?
C53 C56 1.467(11) . ?
C54 H54 0.9500 . ?
C54 C55 1.393(11) . ?
C55 C82 1.470(11) . ?
C56 H56 0.9500 . ?
C57 H57 1.0000 . ?
C57 C58 1.528(11) . ?
C57 C62 1.534(11) . ?
C58 H58 1.0000 . ?
C58 C59 1.556(11) . ?
C59 H59A 0.9900 . ?
C59 H59B 0.9900 . ?
C59 C60 1.493(11) . ?
C60 H60A 0.9900 . ?
C60 H60B 0.9900 . ?
C60 C61 1.533(12) . ?
C61 H61A 0.9900 . ?
C61 H61B 0.9900 . ?
C61 C62 1.514(11) . ?
C62 H62A 0.9900 . ?
C62 H62B 0.9900 . ?
C63 H63 0.9500 . ?
C63 C64 1.489(11) . ?
C64 C65 1.381(11) . ?
C64 C69 1.420(11) . ?
C65 H65 0.9500 . ?
C65 C66 1.389(11) . ?
C66 C67 1.406(11) . ?
C66 C70 1.479(11) . ?
C67 H67 0.9500 . ?
C67 C68 1.403(10) . ?
C68 C69 1.373(11) . ?
C68 C94 1.510(11) . ?
C69 H69 0.9500 . ?
C70 H70 0.9500 . ?
C71 H71 1.0000 . ?
C71 C72 1.547(11) . ?
C71 C76 1.538(11) . ?
C72 H72 1.0000 . ?
C72 C73 1.500(11) . ?
C73 H73A 0.9900 . ?
C73 H73B 0.9900 . ?
C73 C74 1.531(11) . ?
C74 H74A 0.9900 . ?
C74 H74B 0.9900 . ?
C74 C75 1.526(11) . ?
C75 H75A 0.9900 . ?
C75 H75B 0.9900 . ?
C75 C76 1.538(11) . ?
C76 H76A 0.9900 . ?
C76 H76B 0.9900 . ?
C77 H77 0.9500 . ?
C77 C78 1.459(11) . ?
C78 C79 1.403(11) . ?
C78 C83 1.374(10) . ?
C79 H79 0.9500 . ?
C79 C80 1.411(11) . ?
C80 C81 1.389(10) . ?
C80 C84 1.465(11) . ?
C81 H81 0.9500 . ?
C81 C82 1.398(11) . ?
C82 C83 1.399(11) . ?
C83 H83 0.9500 . ?
C84 H84 0.9500 . ?
C85 H85 1.0000 . ?
C85 C86 1.540(11) . ?
C85 C90 1.519(11) . ?
C86 H86 1.0000 . ?
C86 C87 1.569(11) . ?
C87 H87A 0.9900 . ?
C87 H87B 0.9900 . ?
C87 C88 1.544(12) . ?
C88 H88A 0.9900 . ?
C88 H88B 0.9900 . ?
C88 C89 1.508(12) . ?
C89 H89A 0.9900 . ?
C89 H89B 0.9900 . ?
C89 C90 1.526(11) . ?
C90 H90A 0.9900 . ?
C90 H90B 0.9900 . ?
C91 H91 0.9500 . ?
C91 C92 1.456(11) . ?
C92 C93 1.377(11) . ?
C92 C97 1.420(11) . ?
C93 H93 0.9500 . ?
C93 C94 1.377(11) . ?
C94 C95 1.433(11) . ?
C95 C96 1.387(11) . ?
C95 C126 1.467(11) . ?
C96 H96 0.9500 . ?
C96 C97 1.383(11) . ?
C97 C98 1.483(11) . ?
C98 C99 1.408(11) . ?
C98 C103 1.404(12) . ?
C99 H99 0.9500 . ?
C99 C100 1.372(11) . ?
C100 C101 1.380(11) . ?
C100 C104 1.489(11) . ?
C101 H101 0.9500 . ?
C101 C102 1.381(11) . ?
C102 C103 1.405(11) . ?
C102 C125 1.481(12) . ?
C103 H103 0.9500 . ?
C104 H104 0.9500 . ?
C105 H105 1.0000 . ?
C105 C106 1.573(12) . ?
C105 C110 1.524(11) . ?
C106 H106 1.0000 . ?
C106 C107 1.525(11) . ?
C107 H10A 0.9900 . ?
C107 H10B 0.9900 . ?
C107 C108 1.514(11) . ?
C108 H10C 0.9900 . ?
C108 H10D 0.9900 . ?
C108 C109 1.520(13) . ?
C109 H10E 0.9900 . ?
C109 H10F 0.9900 . ?
C109 C110 1.556(12) . ?
C110 H11A 0.9900 . ?
C110 H11B 0.9900 . ?
C111 H111 0.9500 . ?
C111 C112 1.472(11) . ?
C112 C113 1.400(11) . ?
C112 C117 1.404(11) . ?
C113 H113 0.9500 . ?
C113 C114 1.397(10) . ?
C114 C115 1.399(10) . ?
C115 H115 0.9500 . ?
C115 C116 1.388(10) . ?
C116 C117 1.411(11) . ?
C116 C118 1.482(11) . ?
C117 H117 0.9500 . ?
C118 H118 0.9500 . ?
C119 H119 1.0000 . ?
C119 C120 1.574(12) . ?
C119 C124 1.516(11) . ?
C120 H120 1.0000 . ?
C120 C121 1.503(11) . ?
C121 H12A 0.9900 . ?
C121 H12B 0.9900 . ?
C121 C122 1.508(13) . ?
C122 H12C 0.9900 . ?
C122 H12D 0.9900 . ?
C122 C123 1.514(13) . ?
C123 H12E 0.9900 . ?
C123 H12F 0.9900 . ?
C123 C124 1.532(11) . ?
C124 H12G 0.9900 . ?
C124 H12H 0.9900 . ?
C125 H125 0.9500 . ?
C126 H126 0.9500 . ?
C127 H127 1.0000 . ?
C127 C128 1.481(13) . ?
C127 C132 1.571(14) . ?
C128 H128 1.0000 . ?
C128 C129 1.516(15) . ?
C129 H12I 0.9900 . ?
C129 H12J 0.9900 . ?
C129 C130 1.534(18) . ?
C130 H13A 0.9900 . ?
C130 H13B 0.9900 . ?
C130 C131 1.488(18) . ?
C131 H13C 0.9900 . ?
C131 H13D 0.9900 . ?
C131 C132 1.555(16) . ?
C132 H13E 0.9900 . ?
C132 H13F 0.9900 . ?

loop_
_geom_angle_atom_site_label_1
_geom_angle_atom_site_label_2
_geom_angle_atom_site_label_3
_geom_angle
_geom_angle_site_symmetry_1
_geom_angle_site_symmetry_3
_geom_angle_publ_flag
Cl1 C135 Cl4 108.7(5) . . ?
Cl1 C135 H135 108.5 . . ?
Cl4 C135 H135 108.5 . . ?
Cl12 C135 Cl1 110.9(5) . . ?
Cl12 C135 Cl4 111.7(5) . . ?
Cl12 C135 H135 108.5 . . ?
Cl2 C143 H143 109.0 . . ?
Cl7 C143 Cl2 109.0(5) . . ?
Cl7 C143 H143 109.0 . . ?
Cl14 C143 Cl2 110.0(6) . . ?
Cl14 C143 Cl7 110.7(5) . . ?
Cl14 C143 H143 109.0 . . ?
Cl3 C142 Cl5 111.2(5) . . ?
Cl3 C142 Cl10 109.7(5) . . ?
Cl3 C142 H142 108.8 . . ?
Cl5 C142 Cl10 109.4(5) . . ?
Cl5 C142 H142 108.8 . . ?
Cl10 C142 H142 108.8 . . ?
Cl6 C134 Cl20 110.3(6) . . ?
Cl6 C134 H134 107.0 . . ?
Cl18 C134 Cl6 112.8(6) . . ?
Cl18 C134 Cl20 112.3(6) . . ?
Cl18 C134 H134 107.0 . . ?
Cl20 C134 H134 107.0 . . ?
Cl8 C155 H155 106.1 . . ?
Cl13 C155 Cl8 110.9(8) . . ?
Cl13 C155 H155 106.1 . . ?
Cl17 C155 Cl8 113.3(7) . . ?
Cl17 C155 Cl13 113.7(7) . . ?
Cl17 C155 H155 106.1 . . ?
Cl9 C139 Cl22 109.2(7) . . ?
Cl9 C139 H139 108.3 . . ?
Cl22 C139 H139 108.3 . . ?
Cl23 C139 Cl9 111.9(7) . . ?
Cl23 C139 Cl22 110.8(6) . . ?
Cl23 C139 H139 108.3 . . ?
Cl11 C137 Cl15 110.4(6) . . ?
Cl11 C137 Cl16 111.9(6) . . ?
Cl11 C137 H137 107.7 . . ?
Cl15 C137 Cl16 111.3(6) . . ?
Cl15 C137 H137 107.7 . . ?
Cl16 C137 H137 107.7 . . ?
Cl19 C145 Cl21 108.4(6) . . ?
Cl19 C145 H145 109.5 . . ?
Cl21 C145 H145 109.5 . . ?
Cl24 C145 Cl19 110.1(8) . . ?
Cl24 C145 Cl21 109.8(7) . . ?
Cl24 C145 H145 109.5 . . ?
C144 O1 C133 114.9(10) . . ?
O1 C133 C136 112.5(10) . . ?
O1 C133 C138 102.5(9) . . ?
O1 C133 C141 112.4(10) . . ?
C136 C133 C138 108.9(11) . . ?
C136 C133 C141 110.6(11) . . ?
C141 C133 C138 109.5(11) . . ?
C133 C136 H13G 109.5 . . ?
C133 C136 H13H 109.5 . . ?
C133 C136 H13I 109.5 . . ?
H13G C136 H13H 109.5 . . ?
H13G C136 H13I 109.5 . . ?
H13H C136 H13I 109.5 . . ?
C133 C138 H13J 109.5 . . ?
C133 C138 H13K 109.5 . . ?
C133 C138 H13L 109.5 . . ?
H13J C138 H13K 109.5 . . ?
H13J C138 H13L 109.5 . . ?
H13K C138 H13L 109.5 . . ?
C133 C141 H14A 109.5 . . ?
C133 C141 H14B 109.5 . . ?
C133 C141 H14C 109.5 . . ?
H14A C141 H14B 109.5 . . ?
H14A C141 H14C 109.5 . . ?
H14B C141 H14C 109.5 . . ?
O1 C144 H14D 109.5 . . ?
O1 C144 H14E 109.5 . . ?
O1 C144 H14F 109.5 . . ?
H14D C144 H14E 109.5 . . ?
H14D C144 H14F 109.5 . . ?
H14E C144 H14F 109.5 . . ?
C152 O2 C147 115.7(13) . . ?
O2 C147 C151 112.5(14) . . ?
C153 C147 O2 94.7(14) . . ?
C153 C147 C151 107.6(17) . . ?
C154 C147 O2 102.9(15) . . ?
C154 C147 C151 108.9(17) . . ?
C154 C147 C153 128.9(18) . . ?
C147 C151 H15A 109.5 . . ?
C147 C151 H15B 109.5 . . ?
C147 C151 H15C 109.5 . . ?
H15A C151 H15B 109.5 . . ?
H15A C151 H15C 109.5 . . ?
H15B C151 H15C 109.5 . . ?
O2 C152 H15D 109.5 . . ?
O2 C152 H15E 109.5 . . ?
O2 C152 H15F 109.5 . . ?
H15D C152 H15E 109.5 . . ?
H15D C152 H15F 109.5 . . ?
H15E C152 H15F 109.5 . . ?
C147 C153 H15G 109.5 . . ?
C147 C153 H15H 109.5 . . ?
C147 C153 H15I 109.5 . . ?
H15G C153 H15H 109.5 . . ?
H15G C153 H15I 109.5 . . ?
H15H C153 H15I 109.5 . . ?
C147 C154 H15J 109.5 . . ?
C147 C154 H15K 109.5 . . ?
C147 C154 H15L 109.5 . . ?
H15J C154 H15K 109.5 . . ?
H15J C154 H15L 109.5 . . ?
H15K C154 H15L 109.5 . . ?
C150 O3 C149 100.1(18) . . ?
H14G C140 H14H 109.5 . . ?
H14G C140 H14I 109.5 . . ?
H14H C140 H14I 109.5 . . ?
C149 C140 H14G 109.5 . . ?
C149 C140 H14H 109.5 . . ?
C149 C140 H14I 109.5 . . ?
H14J C146 H14K 109.5 . . ?
H14J C146 H14L 109.5 . . ?
H14K C146 H14L 109.5 . . ?
C149 C146 H14J 109.5 . . ?
C149 C146 H14K 109.5 . . ?
C149 C146 H14L 109.5 . . ?
H14M C148 H14N 109.5 . . ?
H14M C148 H14O 109.5 . . ?
H14N C148 H14O 109.5 . . ?
C149 C148 H14M 109.5 . . ?
C149 C148 H14N 109.5 . . ?
C149 C148 H14O 109.5 . . ?
O3 C149 C140 108.8(14) . . ?
O3 C149 C148 88.8(16) . . ?
C140 C149 C148 95.9(15) . . ?
C146 C149 O3 118.8(16) . . ?
C146 C149 C140 117.6(17) . . ?
C146 C149 C148 121.8(16) . . ?
O3 C150 H15M 109.5 . . ?
O3 C150 H15N 109.5 . . ?
O3 C150 H15O 109.5 . . ?
H15M C150 H15N 109.5 . . ?
H15M C150 H15O 109.5 . . ?
H15N C150 H15O 109.5 . . ?
C1 N1 H1A 101(5) . . ?
C1 N1 H1B 125(5) . . ?
H1A N1 H1B 99(6) . . ?
C7 N2 C6 115.2(7) . . ?
C14 N3 C15 118.1(7) . . ?
C21 N4 C16 115.6(7) . . ?
C28 N5 C29 119.6(7) . . ?
C35 N6 C30 117.3(7) . . ?
C42 N7 C43 116.3(7) . . ?
C49 N8 C44 116.4(7) . . ?
C56 N9 C57 117.5(7) . . ?
C63 N10 C58 116.5(7) . . ?
C70 N11 C71 114.5(7) . . ?
C77 N12 C72 116.2(7) . . ?
C84 N13 C85 115.4(7) . . ?
C91 N14 C86 116.4(7) . . ?
C125 N15 C120 116.4(7) . . ?
C118 N16 C119 116.4(7) . . ?
C111 N17 C106 116.4(7) . . ?
C104 N18 C105 115.6(7) . . ?
C126 N19 C127 118.2(8) . . ?
H20A N20 H20B 104.3 . . ?
C128 N20 H20A 159.0 . . ?
C128 N20 H20B 94.7 . . ?
N1 C1 H1 107.3 . . ?
N1 C1 C2 108.2(9) . . ?
N1 C1 C6 114.2(8) . . ?
C2 C1 H1 107.3 . . ?
C6 C1 H1 107.3 . . ?
C6 C1 C2 112.3(8) . . ?
C1 C2 H2A 109.8 . . ?
C1 C2 H2B 109.8 . . ?
C1 C2 C3 109.5(9) . . ?
H2A C2 H2B 108.2 . . ?
C3 C2 H2A 109.8 . . ?
C3 C2 H2B 109.8 . . ?
C2 C3 H3A 108.8 . . ?
C2 C3 H3B 108.8 . . ?
H3A C3 H3B 107.7 . . ?
C4 C3 C2 113.7(9) . . ?
C4 C3 H3A 108.8 . . ?
C4 C3 H3B 108.8 . . ?
C3 C4 H4A 109.2 . . ?
C3 C4 H4B 109.2 . . ?
C3 C4 C5 112.1(9) . . ?
H4A C4 H4B 107.9 . . ?
C5 C4 H4A 109.2 . . ?
C5 C4 H4B 109.2 . . ?
C4 C5 H5A 109.3 . . ?
C4 C5 H5B 109.3 . . ?
H5A C5 H5B 107.9 . . ?
C6 C5 C4 111.7(8) . . ?
C6 C5 H5A 109.3 . . ?
C6 C5 H5B 109.3 . . ?
N2 C6 C1 111.0(7) . . ?
N2 C6 C5 111.6(8) . . ?
N2 C6 H6 108.0 . . ?
C1 C6 C5 110.0(8) . . ?
C1 C6 H6 108.0 . . ?
C5 C6 H6 108.0 . . ?
N2 C7 H7 118.0 . . ?
N2 C7 C8 124.0(7) . . ?
C8 C7 H7 118.0 . . ?
C9 C8 C7 119.1(7) . . ?
C13 C8 C7 122.9(7) . . ?
C13 C8 C9 117.9(7) . . ?
C8 C9 C40 123.2(7) . . ?
C10 C9 C8 118.5(7) . . ?
C10 C9 C40 118.2(7) . . ?
C9 C10 H10 118.5 . . ?
C9 C10 C11 123.0(8) . . ?
C11 C10 H10 118.5 . . ?
C10 C11 C12 118.3(8) . . ?
C10 C11 C14 118.9(7) . . ?
C12 C11 C14 122.2(7) . . ?
C11 C12 C114 121.5(7) . . ?
C13 C12 C11 118.5(7) . . ?
C13 C12 C114 120.0(7) . . ?
C8 C13 H13 118.2 . . ?
C12 C13 C8 123.7(8) . . ?
C12 C13 H13 118.2 . . ?
N3 C14 C11 121.2(7) . . ?
N3 C14 H14 119.4 . . ?
C11 C14 H14 119.4 . . ?
N3 C15 H15 108.7 . . ?
N3 C15 C16 108.1(6) . . ?
N3 C15 C20 111.4(7) . . ?
C16 C15 H15 108.7 . . ?
C16 C15 C20 111.0(7) . . ?
C20 C15 H15 108.7 . . ?
N4 C16 C15 110.4(6) . . ?
N4 C16 H16 108.4 . . ?
N4 C16 C17 110.5(7) . . ?
C15 C16 H16 108.4 . . ?
C15 C16 C17 110.5(6) . . ?
C17 C16 H16 108.4 . . ?
C16 C17 H17A 109.4 . . ?
C16 C17 H17B 109.4 . . ?
C16 C17 C18 111.2(7) . . ?
H17A C17 H17B 108.0 . . ?
C18 C17 H17A 109.4 . . ?
C18 C17 H17B 109.4 . . ?
C17 C18 H18A 109.5 . . ?
C17 C18 H18B 109.5 . . ?
H18A C18 H18B 108.1 . . ?
C19 C18 C17 110.6(7) . . ?
C19 C18 H18A 109.5 . . ?
C19 C18 H18B 109.5 . . ?
C18 C19 H19A 109.4 . . ?
C18 C19 H19B 109.4 . . ?
C18 C19 C20 111.1(7) . . ?
H19A C19 H19B 108.0 . . ?
C20 C19 H19A 109.4 . . ?
C20 C19 H19B 109.4 . . ?
C15 C20 H20C 109.2 . . ?
C15 C20 H20D 109.2 . . ?
C19 C20 C15 111.9(7) . . ?
C19 C20 H20C 109.2 . . ?
C19 C20 H20D 109.2 . . ?
H20C C20 H20D 107.9 . . ?
N4 C21 H21 118.1 . . ?
N4 C21 C22 123.7(7) . . ?
C22 C21 H21 118.1 . . ?
C23 C22 C21 117.2(8) . . ?
C23 C22 C27 118.2(8) . . ?
C27 C22 C21 124.4(8) . . ?
C22 C23 H23 119.8 . . ?
C24 C23 C22 120.4(7) . . ?
C24 C23 H23 119.8 . . ?
C23 C24 C28 118.4(7) . . ?
C25 C24 C23 120.1(7) . . ?
C25 C24 C28 121.3(8) . . ?
C24 C25 H25 119.3 . . ?
C24 C25 C26 121.4(8) . . ?
C26 C25 H25 119.3 . . ?
C25 C26 C52 122.3(7) . . ?
C27 C26 C25 117.4(7) . . ?
C27 C26 C52 120.0(7) . . ?
C22 C27 H27 118.8 . . ?
C26 C27 C22 122.5(7) . . ?
C26 C27 H27 118.8 . . ?
N5 C28 C24 120.8(8) . . ?
N5 C28 H28 119.6 . . ?
C24 C28 H28 119.6 . . ?
N5 C29 H29 109.6 . . ?
N5 C29 C30 106.3(7) . . ?
N5 C29 C34 109.9(7) . . ?
C30 C29 H29 109.6 . . ?
C34 C29 H29 109.6 . . ?
C34 C29 C30 111.7(7) . . ?
N6 C30 C29 107.8(6) . . ?
N6 C30 H30 108.9 . . ?
N6 C30 C31 111.4(6) . . ?
C29 C30 H30 108.9 . . ?
C29 C30 C31 111.0(7) . . ?
C31 C30 H30 108.9 . . ?
C30 C31 H31A 109.7 . . ?
C30 C31 H31B 109.7 . . ?
H31A C31 H31B 108.2 . . ?
C32 C31 C30 110.0(7) . . ?
C32 C31 H31A 109.7 . . ?
C32 C31 H31B 109.7 . . ?
C31 C32 H32A 109.4 . . ?
C31 C32 H32B 109.4 . . ?
H32A C32 H32B 108.0 . . ?
C33 C32 C31 111.3(7) . . ?
C33 C32 H32A 109.4 . . ?
C33 C32 H32B 109.4 . . ?
C32 C33 H33A 109.4 . . ?
C32 C33 H33B 109.4 . . ?
H33A C33 H33B 108.0 . . ?
C34 C33 C32 111.1(7) . . ?
C34 C33 H33A 109.4 . . ?
C34 C33 H33B 109.4 . . ?
C29 C34 C33 111.6(7) . . ?
C29 C34 H34A 109.3 . . ?
C29 C34 H34B 109.3 . . ?
C33 C34 H34A 109.3 . . ?
C33 C34 H34B 109.3 . . ?
H34A C34 H34B 108.0 . . ?
N6 C35 H35 118.2 . . ?
N6 C35 C36 123.6(8) . . ?
C36 C35 H35 118.2 . . ?
C37 C36 C35 122.5(7) . . ?
C37 C36 C41 119.0(7) . . ?
C41 C36 C35 118.2(7) . . ?
C36 C37 H37 119.9 . . ?
C36 C37 C38 120.2(7) . . ?
C38 C37 H37 119.9 . . ?
C37 C38 C42 120.1(7) . . ?
C39 C38 C37 118.9(7) . . ?
C39 C38 C42 120.7(7) . . ?
C38 C39 H39 118.8 . . ?
C38 C39 C40 122.4(7) . . ?
C40 C39 H39 118.8 . . ?
C39 C40 C9 121.1(7) . . ?
C39 C40 C41 118.5(7) . . ?
C41 C40 C9 120.2(7) . . ?
C36 C41 H41 119.5 . . ?
C40 C41 C36 121.0(7) . . ?
C40 C41 H41 119.5 . . ?
N7 C42 C38 122.0(7) . . ?
N7 C42 H42 119.0 . . ?
C38 C42 H42 119.0 . . ?
N7 C43 H43 109.5 . . ?
N7 C43 C44 109.3(6) . . ?
N7 C43 C48 111.4(7) . . ?
C44 C43 H43 109.5 . . ?
C48 C43 H43 109.5 . . ?
C48 C43 C44 107.6(6) . . ?
N8 C44 C43 108.3(6) . . ?
N8 C44 H44 109.2 . . ?
N8 C44 C45 112.2(7) . . ?
C43 C44 H44 109.2 . . ?
C45 C44 C43 108.7(6) . . ?
C45 C44 H44 109.2 . . ?
C44 C45 H45A 109.6 . . ?
C44 C45 H45B 109.6 . . ?
C44 C45 C46 110.1(7) . . ?
H45A C45 H45B 108.2 . . ?
C46 C45 H45A 109.6 . . ?
C46 C45 H45B 109.6 . . ?
C45 C46 H46A 109.7 . . ?
C45 C46 H46B 109.7 . . ?
H46A C46 H46B 108.2 . . ?
C47 C46 C45 110.0(7) . . ?
C47 C46 H46A 109.7 . . ?
C47 C46 H46B 109.7 . . ?
C46 C47 H47A 109.2 . . ?
C46 C47 H47B 109.2 . . ?
C46 C47 C48 112.0(7) . . ?
H47A C47 H47B 107.9 . . ?
C48 C47 H47A 109.2 . . ?
C48 C47 H47B 109.2 . . ?
C43 C48 H48A 109.7 . . ?
C43 C48 H48B 109.7 . . ?
C47 C48 C43 109.9(7) . . ?
C47 C48 H48A 109.7 . . ?
C47 C48 H48B 109.7 . . ?
H48A C48 H48B 108.2 . . ?
N8 C49 H49 119.3 . . ?
N8 C49 C50 121.3(7) . . ?
C50 C49 H49 119.3 . . ?
C51 C50 C49 118.6(7) . . ?
C51 C50 C55 119.7(7) . . ?
C55 C50 C49 121.6(7) . . ?
C50 C51 H51 118.9 . . ?
C50 C51 C52 122.3(7) . . ?
C52 C51 H51 118.9 . . ?
C51 C52 C26 118.0(7) . . ?
C51 C52 C53 117.9(7) . . ?
C53 C52 C26 123.8(7) . . ?
C52 C53 C56 122.4(7) . . ?
C54 C53 C52 119.2(8) . . ?
C54 C53 C56 118.1(7) . . ?
C53 C54 H54 118.8 . . ?
C53 C54 C55 122.5(7) . . ?
C55 C54 H54 118.8 . . ?
C50 C55 C82 123.1(7) . . ?
C54 C55 C50 117.5(7) . . ?
C54 C55 C82 119.3(7) . . ?
N9 C56 C53 121.6(8) . . ?
N9 C56 H56 119.2 . . ?
C53 C56 H56 119.2 . . ?
N9 C57 H57 108.7 . . ?
N9 C57 C58 108.2(7) . . ?
N9 C57 C62 112.6(7) . . ?
C58 C57 H57 108.7 . . ?
C58 C57 C62 109.9(7) . . ?
C62 C57 H57 108.7 . . ?
N10 C58 C57 107.4(6) . . ?
N10 C58 H58 110.2 . . ?
N10 C58 C59 109.4(7) . . ?
C57 C58 H58 110.2 . . ?
C57 C58 C59 109.3(7) . . ?
C59 C58 H58 110.2 . . ?
C58 C59 H59A 109.6 . . ?
C58 C59 H59B 109.6 . . ?
H59A C59 H59B 108.1 . . ?
C60 C59 C58 110.3(7) . . ?
C60 C59 H59A 109.6 . . ?
C60 C59 H59B 109.6 . . ?
C59 C60 H60A 109.1 . . ?
C59 C60 H60B 109.1 . . ?
C59 C60 C61 112.4(7) . . ?
H60A C60 H60B 107.8 . . ?
C61 C60 H60A 109.1 . . ?
C61 C60 H60B 109.1 . . ?
C60 C61 H61A 109.4 . . ?
C60 C61 H61B 109.4 . . ?
H61A C61 H61B 108.0 . . ?
C62 C61 C60 111.3(7) . . ?
C62 C61 H61A 109.4 . . ?
C62 C61 H61B 109.4 . . ?
C57 C62 H62A 109.7 . . ?
C57 C62 H62B 109.7 . . ?
C61 C62 C57 109.7(7) . . ?
C61 C62 H62A 109.7 . . ?
C61 C62 H62B 109.7 . . ?
H62A C62 H62B 108.2 . . ?
N10 C63 H63 119.0 . . ?
N10 C63 C64 122.0(8) . . ?
C64 C63 H63 119.0 . . ?
C65 C64 C63 120.3(8) . . ?
C65 C64 C69 120.9(8) . . ?
C69 C64 C63 118.7(8) . . ?
C64 C65 H65 120.6 . . ?
C64 C65 C66 118.7(8) . . ?
C66 C65 H65 120.6 . . ?
C65 C66 C67 121.4(7) . . ?
C65 C66 C70 121.2(8) . . ?
C67 C66 C70 117.4(8) . . ?
C66 C67 H67 120.6 . . ?
C68 C67 C66 118.8(8) . . ?
C68 C67 H67 120.6 . . ?
C67 C68 C94 120.3(7) . . ?
C69 C68 C67 120.5(8) . . ?
C69 C68 C94 119.1(7) . . ?
C64 C69 H69 120.2 . . ?
C68 C69 C64 119.5(7) . . ?
C68 C69 H69 120.2 . . ?
N11 C70 C66 121.9(8) . . ?
N11 C70 H70 119.0 . . ?
C66 C70 H70 119.0 . . ?
N11 C71 H71 109.5 . . ?
N11 C71 C72 108.4(6) . . ?
N11 C71 C76 110.6(7) . . ?
C72 C71 H71 109.5 . . ?
C76 C71 H71 109.5 . . ?
C76 C71 C72 109.3(7) . . ?
N12 C72 C71 107.1(6) . . ?
N12 C72 H72 109.9 . . ?
N12 C72 C73 110.6(7) . . ?
C71 C72 H72 109.9 . . ?
C73 C72 C71 109.5(7) . . ?
C73 C72 H72 109.9 . . ?
C72 C73 H73A 109.0 . . ?
C72 C73 H73B 109.0 . . ?
C72 C73 C74 112.9(7) . . ?
H73A C73 H73B 107.8 . . ?
C74 C73 H73A 109.0 . . ?
C74 C73 H73B 109.0 . . ?
C73 C74 H74A 109.4 . . ?
C73 C74 H74B 109.4 . . ?
H74A C74 H74B 108.0 . . ?
C75 C74 C73 111.2(7) . . ?
C75 C74 H74A 109.4 . . ?
C75 C74 H74B 109.4 . . ?
C74 C75 H75A 109.5 . . ?
C74 C75 H75B 109.5 . . ?
C74 C75 C76 110.7(7) . . ?
H75A C75 H75B 108.1 . . ?
C76 C75 H75A 109.5 . . ?
C76 C75 H75B 109.5 . . ?
C71 C76 C75 109.7(7) . . ?
C71 C76 H76A 109.7 . . ?
C71 C76 H76B 109.7 . . ?
C75 C76 H76A 109.7 . . ?
C75 C76 H76B 109.7 . . ?
H76A C76 H76B 108.2 . . ?
N12 C77 H77 118.4 . . ?
N12 C77 C78 123.2(8) . . ?
C78 C77 H77 118.4 . . ?
C79 C78 C77 120.6(7) . . ?
C83 C78 C77 120.2(7) . . ?
C83 C78 C79 118.9(7) . . ?
C78 C79 H79 119.6 . . ?
C78 C79 C80 120.8(7) . . ?
C80 C79 H79 119.6 . . ?
C79 C80 C84 118.3(7) . . ?
C81 C80 C79 117.7(7) . . ?
C81 C80 C84 123.9(7) . . ?
C80 C81 H81 118.5 . . ?
C80 C81 C82 122.9(8) . . ?
C82 C81 H81 118.5 . . ?
C81 C82 C55 121.0(7) . . ?
C81 C82 C83 117.1(8) . . ?
C83 C82 C55 121.6(8) . . ?
C78 C83 C82 122.5(8) . . ?
C78 C83 H83 118.8 . . ?
C82 C83 H83 118.8 . . ?
N13 C84 C80 123.5(8) . . ?
N13 C84 H84 118.2 . . ?
C80 C84 H84 118.2 . . ?
N13 C85 H85 109.0 . . ?
N13 C85 C86 108.1(7) . . ?
N13 C85 C90 110.6(6) . . ?
C86 C85 H85 109.0 . . ?
C90 C85 H85 109.0 . . ?
C90 C85 C86 111.0(7) . . ?
N14 C86 C85 108.2(6) . . ?
N14 C86 H86 109.8 . . ?
N14 C86 C87 110.1(6) . . ?
C85 C86 H86 109.8 . . ?
C85 C86 C87 109.1(7) . . ?
C87 C86 H86 109.8 . . ?
C86 C87 H87A 110.0 . . ?
C86 C87 H87B 110.0 . . ?
H87A C87 H87B 108.4 . . ?
C88 C87 C86 108.6(7) . . ?
C88 C87 H87A 110.0 . . ?
C88 C87 H87B 110.0 . . ?
C87 C88 H88A 109.2 . . ?
C87 C88 H88B 109.2 . . ?
H88A C88 H88B 107.9 . . ?
C89 C88 C87 112.0(7) . . ?
C89 C88 H88A 109.2 . . ?
C89 C88 H88B 109.2 . . ?
C88 C89 H89A 109.3 . . ?
C88 C89 H89B 109.3 . . ?
C88 C89 C90 111.6(7) . . ?
H89A C89 H89B 108.0 . . ?
C90 C89 H89A 109.3 . . ?
C90 C89 H89B 109.3 . . ?
C85 C90 C89 111.5(7) . . ?
C85 C90 H90A 109.3 . . ?
C85 C90 H90B 109.3 . . ?
C89 C90 H90A 109.3 . . ?
C89 C90 H90B 109.3 . . ?
H90A C90 H90B 108.0 . . ?
N14 C91 H91 119.0 . . ?
N14 C91 C92 122.1(8) . . ?
C92 C91 H91 119.0 . . ?
C93 C92 C91 118.6(7) . . ?
C93 C92 C97 119.4(7) . . ?
C97 C92 C91 121.5(8) . . ?
C92 C93 H93 118.9 . . ?
C94 C93 C92 122.3(7) . . ?
C94 C93 H93 118.9 . . ?
C93 C94 C68 120.3(7) . . ?
C93 C94 C95 118.8(7) . . ?
C95 C94 C68 120.6(8) . . ?
C94 C95 C126 120.1(8) . . ?
C96 C95 C94 118.6(8) . . ?
C96 C95 C126 121.1(8) . . ?
C95 C96 H96 118.9 . . ?
C97 C96 C95 122.1(8) . . ?
C97 C96 H96 118.9 . . ?
C92 C97 C98 123.4(8) . . ?
C96 C97 C92 118.7(7) . . ?
C96 C97 C98 117.9(7) . . ?
C99 C98 C97 120.3(8) . . ?
C103 C98 C97 121.4(8) . . ?
C103 C98 C99 118.3(8) . . ?
C98 C99 H99 119.2 . . ?
C100 C99 C98 121.5(8) . . ?
C100 C99 H99 119.2 . . ?
C99 C100 C101 120.0(8) . . ?
C99 C100 C104 118.7(8) . . ?
C101 C100 C104 121.0(8) . . ?
C100 C101 H101 120.0 . . ?
C100 C101 C102 119.9(8) . . ?
C102 C101 H101 120.0 . . ?
C101 C102 C103 121.0(8) . . ?
C101 C102 C125 119.6(8) . . ?
C103 C102 C125 119.2(8) . . ?
C98 C103 C102 119.1(8) . . ?
C98 C103 H103 120.5 . . ?
C102 C103 H103 120.5 . . ?
N18 C104 C100 123.6(8) . . ?
N18 C104 H104 118.2 . . ?
C100 C104 H104 118.2 . . ?
N18 C105 H105 109.9 . . ?
N18 C105 C106 107.1(7) . . ?
N18 C105 C110 111.6(7) . . ?
C106 C105 H105 109.9 . . ?
C110 C105 H105 109.9 . . ?
C110 C105 C106 108.4(7) . . ?
N17 C106 C105 107.4(6) . . ?
N17 C106 H106 109.2 . . ?
N17 C106 C107 111.6(7) . . ?
C105 C106 H106 109.2 . . ?
C107 C106 C105 110.2(7) . . ?
C107 C106 H106 109.2 . . ?
C106 C107 H10A 109.5 . . ?
C106 C107 H10B 109.5 . . ?
H10A C107 H10B 108.1 . . ?
C108 C107 C106 110.7(7) . . ?
C108 C107 H10A 109.5 . . ?
C108 C107 H10B 109.5 . . ?
C107 C108 H10C 108.9 . . ?
C107 C108 H10D 108.9 . . ?
C107 C108 C109 113.4(8) . . ?
H10C C108 H10D 107.7 . . ?
C109 C108 H10C 108.9 . . ?
C109 C108 H10D 108.9 . . ?
C108 C109 H10E 110.0 . . ?
C108 C109 H10F 110.0 . . ?
C108 C109 C110 108.5(8) . . ?
H10E C109 H10F 108.4 . . ?
C110 C109 H10E 110.0 . . ?
C110 C109 H10F 110.0 . . ?
C105 C110 C109 111.9(8) . . ?
C105 C110 H11A 109.2 . . ?
C105 C110 H11B 109.2 . . ?
C109 C110 H11A 109.2 . . ?
C109 C110 H11B 109.2 . . ?
H11A C110 H11B 107.9 . . ?
N17 C111 H111 118.5 . . ?
N17 C111 C112 123.0(8) . . ?
C112 C111 H111 118.5 . . ?
C113 C112 C111 120.6(8) . . ?
C113 C112 C117 120.6(7) . . ?
C117 C112 C111 118.7(7) . . ?
C112 C113 H113 119.6 . . ?
C114 C113 C112 120.9(7) . . ?
C114 C113 H113 119.6 . . ?
C113 C114 C12 122.3(7) . . ?
C113 C114 C115 118.4(7) . . ?
C115 C114 C12 119.4(7) . . ?
C114 C115 H115 119.3 . . ?
C116 C115 C114 121.4(7) . . ?
C116 C115 H115 119.3 . . ?
C115 C116 C117 120.4(7) . . ?
C115 C116 C118 121.4(7) . . ?
C117 C116 C118 118.0(7) . . ?
C112 C117 C116 118.3(7) . . ?
C112 C117 H117 120.8 . . ?
C116 C117 H117 120.8 . . ?
N16 C118 C116 124.4(8) . . ?
N16 C118 H118 117.8 . . ?
C116 C118 H118 117.8 . . ?
N16 C119 H119 110.2 . . ?
N16 C119 C120 106.8(7) . . ?
N16 C119 C124 110.9(7) . . ?
C120 C119 H119 110.2 . . ?
C124 C119 H119 110.2 . . ?
C124 C119 C120 108.4(7) . . ?
N15 C120 C119 107.4(7) . . ?
N15 C120 H120 109.7 . . ?
N15 C120 C121 112.6(7) . . ?
C119 C120 H120 109.7 . . ?
C121 C120 C119 107.7(7) . . ?
C121 C120 H120 109.7 . . ?
C120 C121 H12A 109.2 . . ?
C120 C121 H12B 109.2 . . ?
C120 C121 C122 112.1(8) . . ?
H12A C121 H12B 107.9 . . ?
C122 C121 H12A 109.2 . . ?
C122 C121 H12B 109.2 . . ?
C121 C122 H12C 109.4 . . ?
C121 C122 H12D 109.4 . . ?
C121 C122 C123 111.1(8) . . ?
H12C C122 H12D 108.0 . . ?
C123 C122 H12C 109.4 . . ?
C123 C122 H12D 109.4 . . ?
C122 C123 H12E 109.0 . . ?
C122 C123 H12F 109.0 . . ?
C122 C123 C124 112.8(8) . . ?
H12E C123 H12F 107.8 . . ?
C124 C123 H12E 109.0 . . ?
C124 C123 H12F 109.0 . . ?
C119 C124 C123 109.8(7) . . ?
C119 C124 H12G 109.7 . . ?
C119 C124 H12H 109.7 . . ?
C123 C124 H12G 109.7 . . ?
C123 C124 H12H 109.7 . . ?
H12G C124 H12H 108.2 . . ?
N15 C125 C102 123.2(8) . . ?
N15 C125 H125 118.4 . . ?
C102 C125 H125 118.4 . . ?
N19 C126 C95 122.9(8) . . ?
N19 C126 H126 118.6 . . ?
C95 C126 H126 118.6 . . ?
N19 C127 H127 109.6 . . ?
N19 C127 C128 107.7(8) . . ?
N19 C127 C132 109.4(8) . . ?
C128 C127 H127 109.6 . . ?
C128 C127 C132 110.8(9) . . ?
C132 C127 H127 109.6 . . ?
N20 C128 C127 115.1(9) . . ?
N20 C128 H128 107.8 . . ?
N20 C128 C129 107.3(10) . . ?
C127 C128 H128 107.8 . . ?
C127 C128 C129 110.9(9) . . ?
C129 C128 H128 107.8 . . ?
C128 C129 H12I 109.7 . . ?
C128 C129 H12J 109.7 . . ?
C128 C129 C130 109.9(12) . . ?
H12I C129 H12J 108.2 . . ?
C130 C129 H12I 109.7 . . ?
C130 C129 H12J 109.7 . . ?
C129 C130 H13A 109.7 . . ?
C129 C130 H13B 109.7 . . ?
H13A C130 H13B 108.2 . . ?
C131 C130 C129 109.6(11) . . ?
C131 C130 H13A 109.7 . . ?
C131 C130 H13B 109.7 . . ?
C130 C131 H13C 109.3 . . ?
C130 C131 H13D 109.3 . . ?
C130 C131 C132 111.8(11) . . ?
H13C C131 H13D 107.9 . . ?
C132 C131 H13C 109.3 . . ?
C132 C131 H13D 109.3 . . ?
C127 C132 H13E 110.7 . . ?
C127 C132 H13F 110.7 . . ?
C131 C132 C127 105.0(10) . . ?
C131 C132 H13E 110.7 . . ?
C131 C132 H13F 110.7 . . ?
H13E C132 H13F 108.8 . . ?

loop_
_geom_torsion_atom_site_label_1
_geom_torsion_atom_site_label_2
_geom_torsion_atom_site_label_3
_geom_torsion_atom_site_label_4
_geom_torsion
_geom_torsion_site_symmetry_1
_geom_torsion_site_symmetry_2
_geom_torsion_site_symmetry_3
_geom_torsion_site_symmetry_4
_geom_torsion_publ_flag
C144 O1 C133 C136 -56.6(14) . . . . ?
C144 O1 C133 C138 -173.4(10) . . . . ?
C144 O1 C133 C141 69.1(14) . . . . ?
C152 O2 C147 C151 -43(2) . . . . ?
C152 O2 C147 C153 -153.9(15) . . . . ?
C152 O2 C147 C154 74.4(18) . . . . ?
C150 O3 C149 C140 71(2) . . . . ?
C150 O3 C149 C146 -67(2) . . . . ?
C150 O3 C149 C148 166.9(14) . . . . ?
N1 C1 C2 C3 177.9(9) . . . . ?
N1 C1 C6 N2 -55.4(11) . . . . ?
N1 C1 C6 C5 -179.4(8) . . . . ?
N2 C7 C8 C9 169.0(8) . . . . ?
N2 C7 C8 C13 -11.9(12) . . . . ?
N3 C15 C16 N4 -59.6(8) . . . . ?
N3 C15 C16 C17 177.8(6) . . . . ?
N3 C15 C20 C19 -176.9(7) . . . . ?
N4 C16 C17 C18 -177.9(6) . . . . ?
N4 C21 C22 C23 174.4(8) . . . . ?
N4 C21 C22 C27 0.6(13) . . . . ?
N5 C29 C30 N6 -62.2(8) . . . . ?
N5 C29 C30 C31 175.5(6) . . . . ?
N5 C29 C34 C33 -173.1(7) . . . . ?
N6 C30 C31 C32 -175.8(7) . . . . ?
N6 C35 C36 C37 6.5(13) . . . . ?
N6 C35 C36 C41 179.7(8) . . . . ?
N7 C43 C44 N8 -54.6(8) . . . . ?
N7 C43 C44 C45 -176.7(7) . . . . ?
N7 C43 C48 C47 179.9(7) . . . . ?
N8 C44 C45 C46 179.2(7) . . . . ?
N8 C49 C50 C51 29.3(11) . . . . ?
N8 C49 C50 C55 -154.1(8) . . . . ?
N9 C57 C58 N10 -58.0(9) . . . . ?
N9 C57 C58 C59 -176.6(7) . . . . ?
N9 C57 C62 C61 179.4(7) . . . . ?
N10 C58 C59 C60 -174.9(7) . . . . ?
N10 C63 C64 C65 -170.9(7) . . . . ?
N10 C63 C64 C69 11.4(12) . . . . ?
N11 C71 C72 N12 -59.8(8) . . . . ?
N11 C71 C72 C73 -179.7(7) . . . . ?
N11 C71 C76 C75 -179.8(7) . . . . ?
N12 C72 C73 C74 -174.6(7) . . . . ?
N12 C77 C78 C79 9.7(12) . . . . ?
N12 C77 C78 C83 -175.2(7) . . . . ?
N13 C85 C86 N14 -59.9(8) . . . . ?
N13 C85 C86 C87 -179.6(6) . . . . ?
N13 C85 C90 C89 -176.5(7) . . . . ?
N14 C86 C87 C88 -177.1(7) . . . . ?
N14 C91 C92 C93 37.6(11) . . . . ?
N14 C91 C92 C97 -150.4(8) . . . . ?
N15 C120 C121 C122 -178.8(8) . . . . ?
N16 C119 C120 N15 -56.2(9) . . . . ?
N16 C119 C120 C121 -177.7(7) . . . . ?
N16 C119 C124 C123 -176.8(7) . . . . ?
N17 C106 C107 C108 -176.1(8) . . . . ?
N17 C111 C112 C113 -10.0(13) . . . . ?
N17 C111 C112 C117 166.5(8) . . . . ?
N18 C105 C106 N17 -59.5(8) . . . . ?
N18 C105 C106 C107 178.7(7) . . . . ?
N18 C105 C110 C109 -176.7(7) . . . . ?
N19 C127 C128 N20 -57.5(12) . . . . ?
N19 C127 C128 C129 -179.5(10) . . . . ?
N19 C127 C132 C131 -178.4(9) . . . . ?
N20 C128 C129 C130 175.6(11) . . . . ?
C1 C2 C3 C4 54.1(14) . . . . ?
C2 C1 C6 N2 -179.1(8) . . . . ?
C2 C1 C6 C5 56.9(11) . . . . ?
C2 C3 C4 C5 -53.1(14) . . . . ?
C3 C4 C5 C6 53.5(12) . . . . ?
C4 C5 C6 N2 -177.9(8) . . . . ?
C4 C5 C6 C1 -54.2(11) . . . . ?
C6 N2 C7 C8 -178.8(7) . . . . ?
C6 C1 C2 C3 -55.1(12) . . . . ?
C7 N2 C6 C1 107.7(9) . . . . ?
C7 N2 C6 C5 -129.2(8) . . . . ?
C7 C8 C9 C10 177.7(7) . . . . ?
C7 C8 C9 C40 -7.0(11) . . . . ?
C7 C8 C13 C12 179.6(7) . . . . ?
C8 C9 C10 C11 2.7(12) . . . . ?
C8 C9 C40 C39 -51.4(11) . . . . ?
C8 C9 C40 C41 133.6(8) . . . . ?
C9 C8 C13 C12 -1.3(11) . . . . ?
C9 C10 C11 C12 -1.3(12) . . . . ?
C9 C10 C11 C14 170.7(7) . . . . ?
C9 C40 C41 C36 174.9(7) . . . . ?
C10 C9 C40 C39 123.9(8) . . . . ?
C10 C9 C40 C41 -51.1(10) . . . . ?
C10 C11 C12 C13 -1.3(11) . . . . ?
C10 C11 C12 C114 179.5(7) . . . . ?
C10 C11 C14 N3 38.4(11) . . . . ?
C11 C12 C13 C8 2.7(11) . . . . ?
C11 C12 C114 C113 39.0(11) . . . . ?
C11 C12 C114 C115 -140.8(8) . . . . ?
C12 C11 C14 N3 -149.9(8) . . . . ?
C12 C114 C115 C116 -177.8(7) . . . . ?
C13 C8 C9 C10 -1.4(11) . . . . ?
C13 C8 C9 C40 173.9(7) . . . . ?
C13 C12 C114 C113 -140.1(8) . . . . ?
C13 C12 C114 C115 40.1(10) . . . . ?
C14 N3 C15 C16 141.2(7) . . . . ?
C14 N3 C15 C20 -96.5(8) . . . . ?
C14 C11 C12 C13 -173.2(7) . . . . ?
C14 C11 C12 C114 7.7(11) . . . . ?
C15 N3 C14 C11 -173.0(7) . . . . ?
C15 C16 C17 C18 -55.4(9) . . . . ?
C16 N4 C21 C22 -176.4(7) . . . . ?
C16 C15 C20 C19 -56.3(9) . . . . ?
C16 C17 C18 C19 55.8(9) . . . . ?
C17 C18 C19 C20 -56.0(9) . . . . ?
C18 C19 C20 C15 56.7(9) . . . . ?
C20 C15 C16 N4 177.9(6) . . . . ?
C20 C15 C16 C17 55.2(9) . . . . ?
C21 N4 C16 C15 128.4(7) . . . . ?
C21 N4 C16 C17 -109.0(8) . . . . ?
C21 C22 C23 C24 -173.9(7) . . . . ?
C21 C22 C27 C26 173.7(7) . . . . ?
C22 C23 C24 C25 -1.3(12) . . . . ?
C22 C23 C24 C28 174.5(7) . . . . ?
C23 C22 C27 C26 0.0(12) . . . . ?
C23 C24 C25 C26 2.1(12) . . . . ?
C23 C24 C28 N5 5.5(12) . . . . ?
C24 C25 C26 C27 -1.8(11) . . . . ?
C24 C25 C26 C52 171.9(8) . . . . ?
C25 C24 C28 N5 -178.7(8) . . . . ?
C25 C26 C27 C22 0.8(11) . . . . ?
C25 C26 C52 C51 -58.4(11) . . . . ?
C25 C26 C52 C53 129.0(9) . . . . ?
C26 C52 C53 C54 164.1(8) . . . . ?
C26 C52 C53 C56 -9.6(12) . . . . ?
C27 C22 C23 C24 0.3(12) . . . . ?
C27 C26 C52 C51 115.2(8) . . . . ?
C27 C26 C52 C53 -57.5(11) . . . . ?
C28 N5 C29 C30 107.2(8) . . . . ?
C28 N5 C29 C34 -131.8(8) . . . . ?
C28 C24 C25 C26 -173.6(7) . . . . ?
C29 N5 C28 C24 -170.1(7) . . . . ?
C29 C30 C31 C32 -55.7(9) . . . . ?
C30 N6 C35 C36 -169.0(7) . . . . ?
C30 C29 C34 C33 -55.4(10) . . . . ?
C30 C31 C32 C33 56.1(10) . . . . ?
C31 C32 C33 C34 -56.1(10) . . . . ?
C32 C33 C34 C29 55.3(10) . . . . ?
C34 C29 C30 N6 177.9(7) . . . . ?
C34 C29 C30 C31 55.7(9) . . . . ?
C35 N6 C30 C29 110.7(8) . . . . ?
C35 N6 C30 C31 -127.3(8) . . . . ?
C35 C36 C37 C38 174.0(7) . . . . ?
C35 C36 C41 C40 -173.1(7) . . . . ?
C36 C37 C38 C39 -2.1(11) . . . . ?
C36 C37 C38 C42 -175.9(7) . . . . ?
C37 C36 C41 C40 0.4(11) . . . . ?
C37 C38 C39 C40 2.3(11) . . . . ?
C37 C38 C42 N7 -179.3(7) . . . . ?
C38 C39 C40 C9 -176.2(7) . . . . ?
C38 C39 C40 C41 -1.1(11) . . . . ?
C39 C38 C42 N7 7.0(12) . . . . ?
C39 C40 C41 C36 -0.2(11) . . . . ?
C40 C9 C10 C11 -172.8(7) . . . . ?
C41 C36 C37 C38 0.8(11) . . . . ?
C42 N7 C43 C44 119.2(7) . . . . ?
C42 N7 C43 C48 -122.0(8) . . . . ?
C42 C38 C39 C40 176.0(7) . . . . ?
C43 N7 C42 C38 -174.5(6) . . . . ?
C43 C44 C45 C46 -61.0(9) . . . . ?
C44 N8 C49 C50 -176.9(7) . . . . ?
C44 C43 C48 C47 -60.3(9) . . . . ?
C44 C45 C46 C47 57.5(10) . . . . ?
C45 C46 C47 C48 -56.1(10) . . . . ?
C46 C47 C48 C43 58.6(10) . . . . ?
C48 C43 C44 N8 -175.7(6) . . . . ?
C48 C43 C44 C45 62.1(8) . . . . ?
C49 N8 C44 C43 147.7(7) . . . . ?
C49 N8 C44 C45 -92.3(9) . . . . ?
C49 C50 C51 C52 179.2(7) . . . . ?
C49 C50 C55 C54 174.1(7) . . . . ?
C49 C50 C55 C82 -10.4(12) . . . . ?
C50 C51 C52 C26 -166.5(7) . . . . ?
C50 C51 C52 C53 6.6(12) . . . . ?
C50 C55 C82 C81 -61.5(11) . . . . ?
C50 C55 C82 C83 125.5(8) . . . . ?
C51 C50 C55 C54 -9.3(11) . . . . ?
C51 C50 C55 C82 166.1(8) . . . . ?
C51 C52 C53 C54 -8.6(11) . . . . ?
C51 C52 C53 C56 177.7(7) . . . . ?
C52 C26 C27 C22 -173.1(7) . . . . ?
C52 C53 C54 C55 1.7(12) . . . . ?
C52 C53 C56 N9 -153.3(8) . . . . ?
C53 C54 C55 C50 7.3(12) . . . . ?
C53 C54 C55 C82 -168.3(7) . . . . ?
C54 C53 C56 N9 32.9(12) . . . . ?
C54 C55 C82 C81 113.9(9) . . . . ?
C54 C55 C82 C83 -59.2(11) . . . . ?
C55 C50 C51 C52 2.5(12) . . . . ?
C55 C82 C83 C78 175.4(7) . . . . ?
C56 N9 C57 C58 155.0(7) . . . . ?
C56 N9 C57 C62 -83.3(10) . . . . ?
C56 C53 C54 C55 175.7(7) . . . . ?
C57 N9 C56 C53 -174.2(7) . . . . ?
C57 C58 C59 C60 -57.5(9) . . . . ?
C58 N10 C63 C64 -173.3(7) . . . . ?
C58 C57 C62 C61 -59.9(10) . . . . ?
C58 C59 C60 C61 54.9(10) . . . . ?
C59 C60 C61 C62 -55.1(10) . . . . ?
C60 C61 C62 C57 56.3(10) . . . . ?
C62 C57 C58 N10 178.7(7) . . . . ?
C62 C57 C58 C59 60.0(9) . . . . ?
C63 N10 C58 C57 113.2(8) . . . . ?
C63 N10 C58 C59 -128.2(8) . . . . ?
C63 C64 C65 C66 -176.4(7) . . . . ?
C63 C64 C69 C68 176.9(7) . . . . ?
C64 C65 C66 C67 -1.3(12) . . . . ?
C64 C65 C66 C70 177.7(7) . . . . ?
C65 C64 C69 C68 -0.7(12) . . . . ?
C65 C66 C67 C68 0.8(11) . . . . ?
C65 C66 C70 N11 8.8(12) . . . . ?
C66 C67 C68 C69 -0.3(11) . . . . ?
C66 C67 C68 C94 175.7(7) . . . . ?
C67 C66 C70 N11 -172.2(7) . . . . ?
C67 C68 C69 C64 0.2(11) . . . . ?
C67 C68 C94 C93 -49.4(10) . . . . ?
C67 C68 C94 C95 137.5(8) . . . . ?
C68 C94 C95 C96 172.2(7) . . . . ?
C68 C94 C95 C126 -12.9(11) . . . . ?
C69 C64 C65 C66 1.2(11) . . . . ?
C69 C68 C94 C93 126.6(8) . . . . ?
C69 C68 C94 C95 -46.5(10) . . . . ?
C70 N11 C71 C72 96.2(8) . . . . ?
C70 N11 C71 C76 -143.9(7) . . . . ?
C70 C66 C67 C68 -178.2(7) . . . . ?
C71 N11 C70 C66 -169.5(7) . . . . ?
C71 C72 C73 C74 -56.7(10) . . . . ?
C72 N12 C77 C78 -172.0(7) . . . . ?
C72 C71 C76 C75 -60.5(9) . . . . ?
C72 C73 C74 C75 54.3(10) . . . . ?
C73 C74 C75 C76 -53.9(10) . . . . ?
C74 C75 C76 C71 57.9(9) . . . . ?
C76 C71 C72 N12 179.6(7) . . . . ?
C76 C71 C72 C73 59.6(9) . . . . ?
C77 N12 C72 C71 100.0(8) . . . . ?
C77 N12 C72 C73 -140.8(7) . . . . ?
C77 C78 C79 C80 176.5(7) . . . . ?
C77 C78 C83 C82 -177.7(7) . . . . ?
C78 C79 C80 C81 0.1(11) . . . . ?
C78 C79 C80 C84 -176.4(7) . . . . ?
C79 C78 C83 C82 -2.5(12) . . . . ?
C79 C80 C81 C82 -0.5(11) . . . . ?
C79 C80 C84 N13 -172.0(7) . . . . ?
C80 C81 C82 C55 -173.9(7) . . . . ?
C80 C81 C82 C83 -0.5(11) . . . . ?
C81 C80 C84 N13 11.7(12) . . . . ?
C81 C82 C83 C78 2.1(11) . . . . ?
C83 C78 C79 C80 1.3(11) . . . . ?
C84 N13 C85 C86 114.2(8) . . . . ?
C84 N13 C85 C90 -124.1(8) . . . . ?
C84 C80 C81 C82 175.8(7) . . . . ?
C85 N13 C84 C80 -178.7(7) . . . . ?
C85 C86 C87 C88 -58.6(9) . . . . ?
C86 N14 C91 C92 -170.2(7) . . . . ?
C86 C85 C90 C89 -56.5(9) . . . . ?
C86 C87 C88 C89 57.8(9) . . . . ?
C87 C88 C89 C90 -55.7(9) . . . . ?
C88 C89 C90 C85 54.3(9) . . . . ?
C90 C85 C86 N14 178.7(6) . . . . ?
C90 C85 C86 C87 58.9(8) . . . . ?
C91 N14 C86 C85 142.2(7) . . . . ?
C91 N14 C86 C87 -98.7(8) . . . . ?
C91 C92 C93 C94 170.1(7) . . . . ?
C91 C92 C97 C96 -171.5(7) . . . . ?
C91 C92 C97 C98 7.2(12) . . . . ?
C92 C93 C94 C68 -170.9(7) . . . . ?
C92 C93 C94 C95 2.3(12) . . . . ?
C92 C97 C98 C99 -136.3(8) . . . . ?
C92 C97 C98 C103 42.4(11) . . . . ?
C93 C92 C97 C96 0.5(11) . . . . ?
C93 C92 C97 C98 179.2(7) . . . . ?
C93 C94 C95 C96 -1.0(11) . . . . ?
C93 C94 C95 C126 173.9(7) . . . . ?
C94 C68 C69 C64 -175.8(7) . . . . ?
C94 C95 C96 C97 -0.5(12) . . . . ?
C94 C95 C126 N19 168.1(8) . . . . ?
C95 C96 C97 C92 0.8(12) . . . . ?
C95 C96 C97 C98 -178.0(7) . . . . ?
C96 C95 C126 N19 -17.1(13) . . . . ?
C96 C97 C98 C99 42.4(11) . . . . ?
C96 C97 C98 C103 -138.9(8) . . . . ?
C97 C92 C93 C94 -2.1(12) . . . . ?
C97 C98 C99 C100 -178.5(7) . . . . ?
C97 C98 C103 C102 179.1(7) . . . . ?
C98 C99 C100 C101 -0.4(12) . . . . ?
C98 C99 C100 C104 -174.1(7) . . . . ?
C99 C98 C103 C102 -2.2(11) . . . . ?
C99 C100 C101 C102 -2.6(12) . . . . ?
C99 C100 C104 N18 -168.0(8) . . . . ?
C100 C101 C102 C103 3.2(12) . . . . ?
C100 C101 C102 C125 -171.5(7) . . . . ?
C101 C100 C104 N18 18.4(12) . . . . ?
C101 C102 C103 C98 -0.7(12) . . . . ?
C101 C102 C125 N15 160.3(8) . . . . ?
C103 C98 C99 C100 2.8(12) . . . . ?
C103 C102 C125 N15 -14.5(12) . . . . ?
C104 N18 C105 C106 117.0(8) . . . . ?
C104 N18 C105 C110 -124.5(8) . . . . ?
C104 C100 C101 C102 170.9(7) . . . . ?
C105 N18 C104 C100 -170.1(7) . . . . ?
C105 C106 C107 C108 -56.9(10) . . . . ?
C106 N17 C111 C112 -170.4(7) . . . . ?
C106 C105 C110 C109 -59.0(10) . . . . ?
C106 C107 C108 C109 56.8(11) . . . . ?
C107 C108 C109 C110 -55.4(11) . . . . ?
C108 C109 C110 C105 57.3(10) . . . . ?
C110 C105 C106 N17 179.9(7) . . . . ?
C110 C105 C106 C107 58.2(9) . . . . ?
C111 N17 C106 C105 96.9(9) . . . . ?
C111 N17 C106 C107 -142.2(8) . . . . ?
C111 C112 C113 C114 173.8(7) . . . . ?
C111 C112 C117 C116 -172.9(7) . . . . ?
C112 C113 C114 C12 179.8(7) . . . . ?
C112 C113 C114 C115 -0.4(12) . . . . ?
C113 C112 C117 C116 3.6(12) . . . . ?
C113 C114 C115 C116 2.4(11) . . . . ?
C114 C12 C13 C8 -178.2(7) . . . . ?
C114 C115 C116 C117 -1.4(12) . . . . ?
C114 C115 C116 C118 -176.4(7) . . . . ?
C115 C116 C117 C112 -1.6(12) . . . . ?
C115 C116 C118 N16 -169.6(8) . . . . ?
C117 C112 C113 C114 -2.6(12) . . . . ?
C117 C116 C118 N16 15.2(12) . . . . ?
C118 N16 C119 C120 117.0(8) . . . . ?
C118 N16 C119 C124 -125.1(8) . . . . ?
C118 C116 C117 C112 173.6(7) . . . . ?
C119 N16 C118 C116 -169.7(7) . . . . ?
C119 C120 C121 C122 -60.6(10) . . . . ?
C120 N15 C125 C102 -170.8(7) . . . . ?
C120 C119 C124 C123 -59.9(9) . . . . ?
C120 C121 C122 C123 55.4(12) . . . . ?
C121 C122 C123 C124 -51.6(11) . . . . ?
C122 C123 C124 C119 55.2(10) . . . . ?
C124 C119 C120 N15 -175.8(7) . . . . ?
C124 C119 C120 C121 62.8(9) . . . . ?
C125 N15 C120 C119 101.7(9) . . . . ?
C125 N15 C120 C121 -140.0(8) . . . . ?
C125 C102 C103 C98 174.0(7) . . . . ?
C126 N19 C127 C128 112.2(10) . . . . ?
C126 N19 C127 C132 -127.3(9) . . . . ?
C126 C95 C96 C97 -175.4(8) . . . . ?
C127 N19 C126 C95 -174.4(8) . . . . ?
C127 C128 C129 C130 -58.0(15) . . . . ?
C128 C127 C132 C131 -59.8(12) . . . . ?
C128 C129 C130 C131 57.2(16) . . . . ?
C129 C130 C131 C132 -60.8(15) . . . . ?
C130 C131 C132 C127 60.4(13) . . . . ?
C132 C127 C128 N20 -177.1(9) . . . . ?
C132 C127 C128 C129 60.9(13) . . . . ?

_shelx_res_file                  
;
TITL 250423_cz_mzr_a.res in P2(1)/n
    250423_cz_mzr.res
    created by SHELXL-2018/3 at 17:09:24 on 06-Oct-2025
REM Old TITL 250423_CZ_MZR in P2(1)/n
REM SHELXT solution in P2(1)/n: R1 0.260, Rweak 0.027, Alpha 0.052
REM <I/s> 0.528 for 508 systematic absences, Orientation as input
REM Formula found by SHELXT: C159 Cl21 N18 O4
CELL 1.34139 21.0151 28.0832 28.4875 90 96.835 90
ZERR 4 0.0011 0.0015 0.0015 0 0.002 0
LATT 1
SYMM 0.5-X,0.5+Y,0.5-Z
SFAC C H Cl N O
DISP C 0.0137 0.0067 59.5189
DISP Cl 0.3281 0.5435 4223.4548
DISP H -0 0 0.6477
DISP N 0.0241 0.0134 114.2199
DISP O 0.0389 0.0241 200.3672
UNIT 620 760 96 80 12
SIMU 0.01 0.02 2 O1 > C150
DFIX 1.53 0.01 C150 O3
DFIX 0.91 0.001 N1 H1a
DFIX 0.91 0.001 N1 H1b
DFIX 0.91 0.001 N20 H20b
DFIX 0.91 0.001 N20 H20a

L.S. 20
PLAN  70
SIZE 0.02 0.02 0.18
TEMP -173.15
CONF
BOND
list 4
MORE -1
BOND $H
fmap 2 53
acta
OMIT -10 1 6
OMIT -9 3 5
OMIT -8 1 1
OMIT -8 3 4
OMIT -7 2 2
OMIT -7 5 7
OMIT -7 7 10
OMIT -6 4 1
OMIT -6 5 5
OMIT -6 8 2
OMIT -6 19 11
OMIT -5 2 9
OMIT -5 5 10
OMIT -5 8 5
OMIT -5 9 3
OMIT -5 9 8
OMIT -4 2 7
OMIT -4 7 12
OMIT -3 1 3
OMIT -3 1 4
OMIT -3 1 6
OMIT -3 2 2
OMIT -3 3 3
OMIT -3 3 5
OMIT -3 4 2
OMIT -3 5 8
OMIT -3 6 1
OMIT -3 6 8
OMIT -3 7 2
OMIT -3 7 4
OMIT -3 7 5
OMIT -3 8 11
OMIT -3 10 10
OMIT -2 0 8
OMIT -2 1 4
OMIT -2 3 1
OMIT -2 4 7
OMIT -2 5 7
OMIT -2 7 4
OMIT -2 8 11
OMIT -1 0 1
OMIT -1 0 3
OMIT -1 1 1
OMIT -1 1 4
OMIT -1 1 6
OMIT -1 1 7
OMIT -1 2 1
OMIT -1 2 3
OMIT -1 3 2
OMIT -1 3 5
OMIT -1 4 2
OMIT -1 4 3
OMIT -1 4 4
OMIT -1 4 5
OMIT -1 9 2
OMIT -1 10 2
OMIT 0 2 0
OMIT 0 2 1
OMIT 0 4 7
OMIT 0 5 7
OMIT 0 8 7
OMIT 0 8 9
OMIT 0 9 4
OMIT 0 12 2
OMIT 1 0 1
OMIT 1 1 0
OMIT 1 1 1
OMIT 1 1 6
OMIT 1 2 0
OMIT 1 2 6
OMIT 1 4 0
OMIT 1 5 5
OMIT 1 8 10
OMIT 2 1 0
OMIT 2 1 1
OMIT 2 1 13
OMIT 2 3 0
OMIT 2 3 3
OMIT 2 4 2
OMIT 2 7 1
OMIT 2 8 6
OMIT 3 0 5
OMIT 3 2 0
OMIT 3 2 2
OMIT 3 2 6
OMIT 3 5 7
OMIT 3 6 2
OMIT 3 8 11
OMIT 3 9 4
OMIT 3 12 4
OMIT 4 3 2
OMIT 4 4 10
OMIT 4 8 7
OMIT 4 10 5
OMIT 5 1 4
OMIT 5 3 1
OMIT 6 1 2
OMIT 6 3 2
OMIT 6 4 1
OMIT 6 8 0
OMIT 6 9 0
OMIT 7 6 0
OMIT 8 2 0
OMIT 8 6 6
OMIT 8 9 2
OMIT 9 6 5
OMIT 11 9 8
REM <olex2.extras>
REM <HklSrc "%.\\250423_CZ_MZR.hkl">
REM </olex2.extras>

WGHT    0.197900
FVAR       0.13699
CL1   3    0.604616    0.258503    0.138511    11.00000    0.06674    0.05974 =
         0.06497   -0.00106    0.00854    0.01121
CL4   3    0.704649    0.295675    0.205802    11.00000    0.08906    0.05814 =
         0.10148   -0.01510   -0.01810    0.01224
CL12  3    0.609897    0.231412    0.236330    11.00000    0.12276    0.09662 =
         0.07462    0.02035    0.04412    0.03844
C135  1    0.654716    0.245920    0.191078    11.00000    0.07367    0.05706 =
         0.04704   -0.00409   -0.00051    0.00974
AFIX  13
H135  2    0.682383    0.218067    0.185281    11.00000   -1.20000
AFIX   0

CL2   3    0.533710    0.141849    0.424228    11.00000    0.09582    0.05669 =
         0.05517   -0.00273    0.01575   -0.00822
CL7   3    0.572947    0.181684    0.339007    11.00000    0.12467    0.06709 =
         0.07625    0.01028    0.04170    0.00818
CL14  3    0.663786    0.174662    0.422960    11.00000    0.07613    0.06878 =
         0.14987   -0.01976    0.00269    0.00457
C143  1    0.583792    0.184950    0.401098    11.00000    0.05602    0.05655 =
         0.08881   -0.01238    0.01573   -0.00381
AFIX  13
H143  2    0.571174    0.217413    0.411067    11.00000   -1.20000
AFIX   0

CL3   3    0.328199    0.401006    0.382703    11.00000    0.09656    0.08796 =
         0.06664   -0.00167    0.03307   -0.00162
CL5   3    0.381850    0.431375    0.299510    11.00000    0.10402    0.09159 =
         0.06288    0.01762    0.02297    0.01217
CL10  3    0.454583    0.442087    0.391131    11.00000    0.09709    0.07974 =
         0.08628    0.00497    0.00900   -0.00017
C142  1    0.397749    0.406138    0.355636    11.00000    0.07100    0.06122 =
         0.05685    0.00797    0.02114   -0.00981
AFIX  13
H142  2    0.416398    0.373693    0.352517    11.00000   -1.20000
AFIX   0

CL6   3    0.995119    0.213368    0.540729    11.00000    0.08118    0.09630 =
         0.06856    0.00818    0.01036    0.00484
CL18  3    1.008535    0.223294    0.442125    11.00000    0.10346    0.19093 =
         0.06972   -0.02426    0.02195    0.00200
CL20  3    0.966156    0.303236    0.494732    11.00000    0.19460    0.07137 =
         0.11883    0.00861   -0.01380   -0.00172
C134  1    0.967216    0.240497    0.487743    11.00000    0.10317    0.06831 =
         0.04737    0.00619    0.01324    0.00946
AFIX  13
H134  2    0.921773    0.230074    0.479418    11.00000   -1.20000
AFIX   0

CL8   3    0.604771    0.226073    0.538115    11.00000    0.08348    0.08525 =
         0.08327    0.01214    0.01494   -0.00588
CL13  3    0.502876    0.159293    0.549606    11.00000    0.09448    0.11526 =
         0.06853    0.01392    0.01374   -0.02560
CL17  3    0.614785    0.161427    0.617739    11.00000    0.09636    0.12876 =
         0.08598    0.02759    0.01570   -0.00414
C155  1    0.584727    0.169754    0.560775    11.00000    0.12672    0.10978 =
         0.08284    0.00368    0.00126   -0.04216
AFIX  13
H155  2    0.605735    0.145398    0.542152    11.00000   -1.20000
AFIX   0

CL9   3    0.931221    0.379260    0.394573    11.00000    0.11250    0.08195 =
         0.06932    0.00756    0.00945   -0.00470
CL22  3    0.989804    0.432360    0.324797    11.00000    0.19459    0.19471 =
         0.10568    0.03736   -0.01026   -0.12261
CL23  3    0.867086    0.461753    0.350599    11.00000    0.31435    0.08628 =
         0.07925   -0.02119   -0.05167    0.06300
C139  1    0.915983    0.413423    0.342851    11.00000    0.15805    0.06262 =
         0.04571    0.00230   -0.00950   -0.03030
AFIX  13
H139  2    0.893730    0.392754    0.317416    11.00000   -1.20000
AFIX   0

CL11  3    0.821238    0.268835    0.098276    11.00000    0.10059    0.08990 =
         0.07996   -0.01723    0.01075    0.01416
CL15  3    0.722579    0.276425    0.020617    11.00000    0.10213    0.11675 =
         0.07559   -0.02586    0.01075   -0.00650
CL16  3    0.820539    0.349970    0.035037    11.00000    0.11807    0.08465 =
         0.09707   -0.00953    0.04655    0.00752
C137  1    0.773905    0.307792    0.062510    11.00000    0.09616    0.09802 =
         0.05347   -0.02529    0.01919    0.00942
AFIX  13
H137  2    0.746745    0.325750    0.082996    11.00000   -1.20000
AFIX   0

CL19  3    0.214400    0.306256    0.431071    11.00000    0.13407    0.11917 =
         0.10129   -0.00457    0.01300    0.02570
CL21  3    0.183176    0.405297    0.424005    11.00000    0.16233    0.12859 =
         0.11973   -0.01009    0.03784    0.03232
CL24  3    0.091838    0.335525    0.389933    11.00000    0.11303    0.20180 =
         0.31106    0.11703    0.00511   -0.01327
C145  1    0.170699    0.349193    0.396013    11.00000    0.09318    0.11800 =
         0.08845   -0.02016   -0.01280    0.00694
AFIX  13
H145  2    0.186127    0.350311    0.364152    11.00000   -1.20000
AFIX   0

O1    5    0.192074    0.099522    0.142257    11.00000    0.10822    0.11027 =
         0.07416   -0.01736    0.02203   -0.02830
C133  1    0.169636    0.095034    0.091408    11.00000    0.09720    0.10534 =
         0.06879   -0.00936    0.00273   -0.01274
C136  1    0.196409    0.052782    0.069962    11.00000    0.11268    0.09698 =
         0.07225   -0.02297    0.01645    0.01181
AFIX 137
H13G  2    0.241763    0.049374    0.082226    11.00000   -1.50000
H13H  2    0.192312    0.056615    0.035542    11.00000   -1.50000
H13I  2    0.172924    0.024309    0.077883    11.00000   -1.50000
AFIX   0
C138  1    0.197301    0.140495    0.070518    11.00000    0.09776    0.10825 =
         0.08869    0.01172   -0.00575   -0.02835
AFIX 137
H13J  2    0.179707    0.168743    0.084526    11.00000   -1.50000
H13K  2    0.185594    0.140973    0.036178    11.00000   -1.50000
H13L  2    0.244087    0.140500    0.077646    11.00000   -1.50000
AFIX   0
C141  1    0.096865    0.095496    0.081297    11.00000    0.09916    0.15171 =
         0.10549   -0.01434    0.03613   -0.00410
AFIX 137
H14A  2    0.079093    0.069303    0.098371    11.00000   -1.50000
H14B  2    0.084265    0.091615    0.047273    11.00000   -1.50000
H14C  2    0.080387    0.125868    0.091737    11.00000   -1.50000
AFIX   0
C144  1    0.180035    0.061341    0.168729    11.00000    0.13056    0.12661 =
         0.08356    0.01078    0.03807   -0.03203
AFIX 137
H14D  2    0.199053    0.032853    0.156232    11.00000   -1.50000
H14E  2    0.133617    0.056960    0.167628    11.00000   -1.50000
H14F  2    0.198708    0.066533    0.201516    11.00000   -1.50000
AFIX   0

O2    5    0.210965    0.363807    0.292585    11.00000    0.17768    0.13059 =
         0.12989    0.00990    0.02329    0.02645
C147  1    0.168323    0.393072    0.257473    11.00000    0.16323    0.12562 =
         0.12409   -0.00970    0.00985    0.02564
C151  1    0.203862    0.410270    0.214494    11.00000    0.17498    0.17835 =
         0.13885   -0.00545    0.00245   -0.00324
AFIX 137
H15A  2    0.245888    0.423376    0.226489    11.00000   -1.50000
H15B  2    0.178183    0.434881    0.196713    11.00000   -1.50000
H15C  2    0.209509    0.383197    0.193682    11.00000   -1.50000
AFIX   0
C152  1    0.250311    0.329420    0.272862    11.00000    0.18478    0.12417 =
         0.16630   -0.01336    0.07651    0.04820
AFIX 137
H15D  2    0.228806    0.318468    0.242360    11.00000   -1.50000
H15E  2    0.257590    0.302274    0.294450    11.00000   -1.50000
H15F  2    0.291515    0.343940    0.268252    11.00000   -1.50000
AFIX   0
C153  1    0.165185    0.432517    0.288384    11.00000    0.24483    0.12451 =
         0.12976   -0.01061   -0.02297    0.04526
AFIX 137
H15G  2    0.165860    0.421044    0.320928    11.00000   -1.50000
H15H  2    0.125478    0.450264    0.279288    11.00000   -1.50000
H15I  2    0.202055    0.453436    0.286246    11.00000   -1.50000
AFIX   0
C154  1    0.119511    0.360580    0.240614    11.00000    0.18593    0.11655 =
         0.16829   -0.03839   -0.05629   -0.00924
AFIX 137
H15J  2    0.134322    0.340661    0.215835    11.00000   -1.50000
H15K  2    0.081163    0.378198    0.227612    11.00000   -1.50000
H15L  2    0.109208    0.340354    0.266709    11.00000   -1.50000
AFIX   0

O3    5    1.102633    0.234589    0.198964    11.00000    0.16915    0.18733 =
         0.25092    0.05043    0.01519   -0.02143
C140  1    1.036784    0.156320    0.196567    11.00000    0.09451    0.12660 =
         0.21760    0.01290    0.07680    0.00490
AFIX 137
H14G  2    1.005642    0.148088    0.218271    11.00000   -1.50000
H14H  2    1.079940    0.147604    0.210864    11.00000   -1.50000
H14I  2    1.026492    0.138946    0.166797    11.00000   -1.50000
AFIX   0
C146  1    0.992953    0.230365    0.140671    11.00000    0.12881    0.09549 =
         0.23916    0.03356   -0.08194    0.00192
AFIX 137
H14J  2    1.004339    0.212052    0.113600    11.00000   -1.50000
H14K  2    1.001107    0.264249    0.135732    11.00000   -1.50000
H14L  2    0.947446    0.225657    0.143811    11.00000   -1.50000
AFIX   0
C148  1    1.016833    0.229051    0.240115    11.00000    0.12776    0.10442 =
         0.22160    0.05776    0.02275    0.01942
AFIX 137
H14M  2    0.970405    0.227445    0.240987    11.00000   -1.50000
H14N  2    1.031741    0.261651    0.247030    11.00000   -1.50000
H14O  2    1.038365    0.207306    0.263804    11.00000   -1.50000
AFIX   0
C149  1    1.033932    0.213221    0.186233    11.00000    0.13194    0.14105 =
         0.23772    0.03597    0.01959    0.00129
C150  1    1.135285    0.214627    0.159658    11.00000    0.19358    0.21844 =
         0.27482    0.04367    0.00382    0.00144
AFIX 137
H15M  2    1.103119    0.205575    0.133410    11.00000   -1.50000
H15N  2    1.160189    0.186502    0.170900    11.00000   -1.50000
H15O  2    1.164016    0.238678    0.148823    11.00000   -1.50000
AFIX   0

N1    4    0.679996    0.374035    0.107121    11.00000    0.07205    0.09644 =
         0.05707    0.00432    0.02379    0.00147
N2    4    0.541993    0.375192    0.110935    11.00000    0.05784    0.04169 =
         0.04528    0.00333    0.01492   -0.01262
N3    4    0.441676    0.297175    0.341149    11.00000    0.05381    0.04034 =
         0.03812   -0.00320    0.00160   -0.01062
N4    4    0.531650    0.295287    0.423633    11.00000    0.04083    0.05464 =
         0.03536    0.01255    0.01390    0.00178
N5    4    0.661030    0.496589    0.449100    11.00000    0.06683    0.04149 =
         0.03069   -0.00276    0.01037    0.00138
N6    4    0.637705    0.542182    0.361620    11.00000    0.05858    0.03405 =
         0.03728   -0.00411    0.01310    0.00365
N7    4    0.770241    0.410762    0.211840    11.00000    0.04766    0.03415 =
         0.03617    0.00333    0.01149   -0.00390
N8    4    0.850373    0.346219    0.264705    11.00000    0.05093    0.03799 =
         0.04016    0.00448    0.01262   -0.00083
N9    4    0.813350    0.218775    0.481530    11.00000    0.06411    0.04319 =
         0.04147    0.00240    0.00682    0.00573
N10   4    0.804939    0.122278    0.498947    11.00000    0.05624    0.04820 =
         0.03522    0.00440    0.00583    0.00722
N11   4    0.984237    0.014919    0.362833    11.00000    0.04257    0.04182 =
         0.04333    0.00095    0.00719    0.00436
N12   4    1.007296    0.076043    0.288474    11.00000    0.05364    0.03165 =
         0.04127    0.00167    0.00851    0.00262
N13   4    0.739897    0.150852    0.180349    11.00000    0.05885    0.04148 =
         0.02914    0.00149    0.00809    0.00231
N14   4    0.645734    0.083165    0.197449    11.00000    0.05867    0.03482 =
         0.03286   -0.00311    0.00802   -0.00107
N15   4    0.427135    0.037113    0.136713    11.00000    0.06017    0.02962 =
         0.04948   -0.00526   -0.00338    0.00639
N16   4    0.374267    0.118752    0.093552    11.00000    0.05025    0.03530 =
         0.04486   -0.00828   -0.00217   -0.00215
N17   4    0.262175    0.204372    0.275664    11.00000    0.04536    0.04661 =
         0.04246    0.00138    0.01422    0.00257
N18   4    0.285307    0.112522    0.311392    11.00000    0.04334    0.04204 =
         0.04980    0.00144    0.01300   -0.00272
N19   4    0.611203    0.015428    0.445550    11.00000    0.06584    0.05310 =
         0.04838    0.01592    0.00944   -0.00103
N20   4    0.657349    0.081932    0.516068    11.00000    0.13646    0.10743 =
         0.08105   -0.03432    0.02393   -0.03396
AFIX   1
H20A  2    0.689595    0.103749    0.518725    11.00000   -1.20000
AFIX   1
H20B  2    0.639007    0.084744    0.485635    11.00000   -1.20000
AFIX   0
C1    1    0.632317    0.387678    0.066430    11.00000    0.08026    0.08256 =
         0.04697    0.02125    0.01739    0.01722
AFIX  13
H1    2    0.621004    0.358118    0.047705    11.00000   -1.20000
AFIX   0
C2    1    0.664314    0.420996    0.035293    11.00000    0.06928    0.09581 =
         0.06718    0.02077    0.03435    0.00600
AFIX  23
H2A   2    0.702597    0.405482    0.024959    11.00000   -1.20000
H2B   2    0.678397    0.450119    0.053174    11.00000   -1.20000
AFIX   0
C3    1    0.616316    0.434492   -0.008757    11.00000    0.12972    0.11657 =
         0.05014    0.01929    0.03771   -0.00769
AFIX  23
H3A   2    0.636698    0.458395   -0.027693    11.00000   -1.20000
H3B   2    0.607440    0.405807   -0.028663    11.00000   -1.20000
AFIX   0
C4    1    0.557428    0.453102    0.002791    11.00000    0.10683    0.08358 =
         0.05502    0.01464    0.02046    0.00142
AFIX  23
H4A   2    0.527899    0.457730   -0.026618    11.00000   -1.20000
H4B   2    0.565167    0.484597    0.018016    11.00000   -1.20000
AFIX   0
C5    1    0.525649    0.420050    0.036228    11.00000    0.07420    0.06207 =
         0.04083   -0.00592    0.00546   -0.01510
AFIX  23
H5A   2    0.487058    0.435817    0.045767    11.00000   -1.20000
H5B   2    0.511815    0.390347    0.019276    11.00000   -1.20000
AFIX   0
C6    1    0.571261    0.407776    0.080287    11.00000    0.07162    0.05342 =
         0.04724    0.00489    0.00933    0.00243
AFIX  13
H6    2    0.581803    0.437902    0.098261    11.00000   -1.20000
AFIX   0
C7    1    0.545321    0.387852    0.154016    11.00000    0.04734    0.03432 =
         0.03446   -0.00101    0.00266   -0.00221
AFIX  43
H7    2    0.565453    0.417345    0.162808    11.00000   -1.20000
AFIX   0
C8    1    0.520036    0.359763    0.190828    11.00000    0.04087    0.03465 =
         0.03807   -0.00039    0.01707    0.00003
C9    1    0.536125    0.372932    0.238982    11.00000    0.05038    0.03318 =
         0.03124    0.00035    0.00767    0.00535
C10   1    0.510120    0.347144    0.273221    11.00000    0.05430    0.03623 =
         0.03596   -0.00514    0.01049   -0.00024
AFIX  43
H10   2    0.519361    0.356802    0.305267    11.00000   -1.20000
AFIX   0
C11   1    0.471245    0.307908    0.263073    11.00000    0.04424    0.03556 =
         0.04150   -0.00718    0.00715    0.00265
C12   1    0.456483    0.294267    0.215248    11.00000    0.04174    0.03002 =
         0.03900   -0.00540    0.00580    0.01024
C13   1    0.480307    0.321180    0.181081    11.00000    0.04746    0.03993 =
         0.02750   -0.00462    0.00971    0.00149
AFIX  43
H13   2    0.468713    0.312687    0.148920    11.00000   -1.20000
AFIX   0
C14   1    0.453832    0.278371    0.302363    11.00000    0.05107    0.03767 =
         0.03361   -0.00132    0.00120   -0.00683
AFIX  43
H14   2    0.451609    0.244759    0.298784    11.00000   -1.20000
AFIX   0
C15   1    0.432084    0.265417    0.380529    11.00000    0.05279    0.03568 =
         0.03606    0.00654    0.01585    0.00237
AFIX  13
H15   2    0.453909    0.234425    0.375867    11.00000   -1.20000
AFIX   0
C16   1    0.463143    0.288085    0.425792    11.00000    0.07340    0.02798 =
         0.03240   -0.00215    0.01449   -0.00022
AFIX  13
H16   2    0.442789    0.319855    0.429397    11.00000   -1.20000
AFIX   0
C17   1    0.452336    0.257152    0.468781    11.00000    0.07216    0.04228 =
         0.03669   -0.00622    0.01789    0.00240
AFIX  23
H17A  2    0.470452    0.273506    0.498151    11.00000   -1.20000
H17B  2    0.475041    0.226441    0.466959    11.00000   -1.20000
AFIX   0
C18   1    0.380388    0.247680    0.470571    11.00000    0.07035    0.04836 =
         0.04055    0.00194    0.02228   -0.00354
AFIX  23
H18A  2    0.374945    0.226199    0.497358    11.00000   -1.20000
H18B  2    0.358353    0.278049    0.475774    11.00000   -1.20000
AFIX   0
C19   1    0.350683    0.225341    0.425175    11.00000    0.05535    0.04893 =
         0.04153   -0.00272    0.01723   -0.00787
AFIX  23
H19A  2    0.304111    0.221156    0.426294    11.00000   -1.20000
H19B  2    0.369741    0.193492    0.421647    11.00000   -1.20000
AFIX   0
C20   1    0.361325    0.255979    0.382971    11.00000    0.05972    0.04747 =
         0.04047   -0.00486    0.01206   -0.00183
AFIX  23
H20C  2    0.338734    0.286701    0.385071    11.00000   -1.20000
H20D  2    0.342809    0.239809    0.353603    11.00000   -1.20000
AFIX   0
C21   1    0.552322    0.336951    0.433371    11.00000    0.05103    0.03248 =
         0.03373   -0.00066    0.01203    0.00081
AFIX  43
H21   2    0.523224    0.359809    0.443067    11.00000   -1.20000
AFIX   0
C22   1    0.617708    0.351666    0.430557    11.00000    0.05280    0.04194 =
         0.03730   -0.00165    0.00417   -0.00299
C23   1    0.632097    0.399942    0.438309    11.00000    0.06196    0.03433 =
         0.03130   -0.00193    0.00639    0.01490
AFIX  43
H23   2    0.600563    0.420766    0.448077    11.00000   -1.20000
AFIX   0
C24   1    0.692458    0.417627    0.431771    11.00000    0.05327    0.02770 =
         0.03666    0.00563    0.00696    0.00239
C25   1    0.738623    0.387625    0.418621    11.00000    0.05182    0.04030 =
         0.03763   -0.00376    0.00853   -0.00589
AFIX  43
H25   2    0.779971    0.399921    0.415326    11.00000   -1.20000
AFIX   0
C26   1    0.725949    0.338365    0.409778    11.00000    0.05268    0.03048 =
         0.02791   -0.00429    0.00602    0.00323
C27   1    0.665922    0.321750    0.416280    11.00000    0.06571    0.02658 =
         0.02505    0.00487    0.00933    0.00448
AFIX  43
H27   2    0.656612    0.288953    0.410962    11.00000   -1.20000
AFIX   0
C28   1    0.703476    0.469306    0.436132    11.00000    0.05411    0.04348 =
         0.04032   -0.00260    0.00986   -0.00928
AFIX  43
H28   2    0.742993    0.482306    0.429109    11.00000   -1.20000
AFIX   0
C29   1    0.668825    0.548625    0.445750    11.00000    0.06249    0.03640 =
         0.04480   -0.00696    0.01579   -0.00195
AFIX  13
H29   2    0.713305    0.556171    0.438911    11.00000   -1.20000
AFIX   0
C30   1    0.620812    0.565026    0.404744    11.00000    0.05075    0.03518 =
         0.04447   -0.00403    0.01578    0.00186
AFIX  13
H30   2    0.577012    0.554293    0.410440    11.00000   -1.20000
AFIX   0
C31   1    0.620862    0.619718    0.400306    11.00000    0.06088    0.04085 =
         0.04730   -0.01066    0.01151    0.00284
AFIX  23
H31A  2    0.662893    0.630595    0.391957    11.00000   -1.20000
H31B  2    0.587407    0.629752    0.374800    11.00000   -1.20000
AFIX   0
C32   1    0.607990    0.642330    0.446922    11.00000    0.08254    0.03074 =
         0.05024   -0.01180    0.01140   -0.00028
AFIX  23
H32A  2    0.610351    0.677417    0.444238    11.00000   -1.20000
H32B  2    0.564188    0.633905    0.453535    11.00000   -1.20000
AFIX   0
C33   1    0.656294    0.625569    0.487680    11.00000    0.10859    0.03168 =
         0.04061   -0.01204    0.02217   -0.00162
AFIX  23
H33A  2    0.699610    0.636852    0.482687    11.00000   -1.20000
H33B  2    0.645338    0.639499    0.517617    11.00000   -1.20000
AFIX   0
C34   1    0.656679    0.571732    0.491485    11.00000    0.08612    0.04137 =
         0.03699    0.00294    0.01254   -0.01048
AFIX  23
H34A  2    0.690382    0.561800    0.516860    11.00000   -1.20000
H34B  2    0.614876    0.560779    0.500209    11.00000   -1.20000
AFIX   0
C35   1    0.599945    0.510705    0.342795    11.00000    0.04503    0.03987 =
         0.04720   -0.00601    0.00910    0.00146
AFIX  43
H35   2    0.559281    0.507343    0.353852    11.00000   -1.20000
AFIX   0
C36   1    0.615503    0.479098    0.304817    11.00000    0.05197    0.03279 =
         0.03604   -0.00125    0.01542   -0.00232
C37   1    0.676204    0.478010    0.289402    11.00000    0.04614    0.04008 =
         0.03653    0.00452    0.00435   -0.00809
AFIX  43
H37   2    0.707925    0.500357    0.301512    11.00000   -1.20000
AFIX   0
C38   1    0.690398    0.444043    0.256129    11.00000    0.04205    0.03545 =
         0.03207    0.00446    0.00972    0.00338
C39   1    0.644416    0.411018    0.240192    11.00000    0.05294    0.02601 =
         0.03612   -0.00017    0.01142    0.00468
AFIX  43
H39   2    0.654674    0.387318    0.218514    11.00000   -1.20000
AFIX   0
C40   1    0.583705    0.411079    0.254617    11.00000    0.04424    0.03190 =
         0.03228    0.00117    0.00451    0.00036
C41   1    0.569449    0.445267    0.286883    11.00000    0.03686    0.04119 =
         0.03815    0.00716    0.01213    0.00182
AFIX  43
H41   2    0.528007    0.445878    0.297041    11.00000   -1.20000
AFIX   0
C42   1    0.755510    0.440900    0.242354    11.00000    0.05265    0.04190 =
         0.03787    0.00267    0.00132   -0.00672
AFIX  43
H42   2    0.787601    0.461923    0.256578    11.00000   -1.20000
AFIX   0
C43   1    0.837015    0.408501    0.204736    11.00000    0.05729    0.02866 =
         0.04048    0.00207    0.01302    0.00099
AFIX  13
H43   2    0.861804    0.432358    0.225606    11.00000   -1.20000
AFIX   0
C44   1    0.863265    0.357358    0.217372    11.00000    0.06683    0.03225 =
         0.03370    0.00186    0.01410   -0.00234
AFIX  13
H44   2    0.840566    0.333904    0.194856    11.00000   -1.20000
AFIX   0
C45   1    0.934688    0.356312    0.212505    11.00000    0.06052    0.05251 =
         0.05667    0.01007    0.01839    0.01479
AFIX  23
H45A  2    0.952273    0.324420    0.221355    11.00000   -1.20000
H45B  2    0.957346    0.379989    0.234179    11.00000   -1.20000
AFIX   0
C46   1    0.945764    0.367760    0.161098    11.00000    0.05462    0.05057 =
         0.05408    0.01124    0.02220    0.01292
AFIX  23
H46A  2    0.992304    0.368038    0.158427    11.00000   -1.20000
H46B  2    0.925631    0.342845    0.139659    11.00000   -1.20000
AFIX   0
C47   1    0.917216    0.415711    0.146760    11.00000    0.05696    0.05316 =
         0.06213    0.00405    0.02246    0.00228
AFIX  23
H47A  2    0.922727    0.421907    0.113271    11.00000   -1.20000
H47B  2    0.940556    0.440813    0.166218    11.00000   -1.20000
AFIX   0
C48   1    0.846468    0.418300    0.152792    11.00000    0.06501    0.03808 =
         0.04480    0.00630    0.02053    0.00070
AFIX  23
H48A  2    0.822439    0.394476    0.132073    11.00000   -1.20000
H48B  2    0.829610    0.450275    0.143460    11.00000   -1.20000
AFIX   0
C49   1    0.839372    0.302655    0.273152    11.00000    0.05639    0.04500 =
         0.03031   -0.01084    0.01029    0.01175
AFIX  43
H49   2    0.842195    0.279603    0.249081    11.00000   -1.20000
AFIX   0
C50   1    0.822240    0.287180    0.319816    11.00000    0.04942    0.03003 =
         0.03889   -0.00090    0.00262   -0.00041
C51   1    0.790313    0.318774    0.345914    11.00000    0.05160    0.03411 =
         0.03423   -0.00239    0.00726    0.00368
AFIX  43
H51   2    0.780671    0.349689    0.333517    11.00000   -1.20000
AFIX   0
C52   1    0.771764    0.306874    0.389782    11.00000    0.04689    0.03687 =
         0.03905   -0.00710    0.00185    0.00008
C53   1    0.792323    0.262964    0.409692    11.00000    0.05222    0.03212 =
         0.03493   -0.00062    0.00094    0.00069
C54   1    0.822433    0.230698    0.382704    11.00000    0.05311    0.03636 =
         0.03367   -0.00476    0.00731    0.00546
AFIX  43
H54   2    0.835172    0.200705    0.396104    11.00000   -1.20000
AFIX   0
C55   1    0.834661    0.240660    0.336717    11.00000    0.04624    0.02601 =
         0.03977   -0.00607    0.00419    0.00438
C56   1    0.777553    0.247634    0.456439    11.00000    0.05715    0.04387 =
         0.03321   -0.00643    0.01168    0.00576
AFIX  43
H56   2    0.740246    0.259638    0.468176    11.00000   -1.20000
AFIX   0
C57   1    0.791275    0.201977    0.525664    11.00000    0.06785    0.04103 =
         0.03266    0.00633    0.00998   -0.00129
AFIX  13
H57   2    0.743755    0.197521    0.520285    11.00000   -1.20000
AFIX   0
C58   1    0.822667    0.153807    0.538134    11.00000    0.06138    0.04449 =
         0.02374   -0.00503    0.00269    0.00382
AFIX  13
H58   2    0.870320    0.157344    0.543653    11.00000   -1.20000
AFIX   0
C59   1    0.797021    0.133659    0.583171    11.00000    0.06781    0.04817 =
         0.03383    0.00661    0.00727    0.01092
AFIX  23
H59A  2    0.750347    0.127864    0.576551    11.00000   -1.20000
H59B  2    0.818243    0.102917    0.591937    11.00000   -1.20000
AFIX   0
C60   1    0.809769    0.167953    0.623235    11.00000    0.07755    0.05124 =
         0.03401    0.00272    0.00849   -0.00517
AFIX  23
H60A  2    0.856613    0.170473    0.632279    11.00000   -1.20000
H60B  2    0.790496    0.155554    0.650852    11.00000   -1.20000
AFIX   0
C61   1    0.782550    0.217603    0.610768    11.00000    0.07182    0.05856 =
         0.04468   -0.00315    0.01208   -0.00756
AFIX  23
H61A  2    0.735178    0.215909    0.605613    11.00000   -1.20000
H61B  2    0.794804    0.239529    0.637533    11.00000   -1.20000
AFIX   0
C62   1    0.807209    0.236949    0.566732    11.00000    0.08142    0.04987 =
         0.03621   -0.00723    0.01926   -0.00113
AFIX  23
H62A  2    0.854178    0.241575    0.572692    11.00000   -1.20000
H62B  2    0.787136    0.268198    0.558443    11.00000   -1.20000
AFIX   0
C63   1    0.850178    0.108683    0.475606    11.00000    0.06057    0.03426 =
         0.03916    0.00092    0.00393    0.00334
AFIX  43
H63   2    0.893111    0.116938    0.486922    11.00000   -1.20000
AFIX   0
C64   1    0.837536    0.080344    0.431290    11.00000    0.06732    0.03333 =
         0.03294    0.00527    0.00875   -0.00171
C65   1    0.887731    0.060697    0.410751    11.00000    0.04602    0.03396 =
         0.04378   -0.00502    0.01105    0.00430
AFIX  43
H65   2    0.930528    0.063495    0.425549    11.00000   -1.20000
AFIX   0
C66   1    0.874457    0.036764    0.368037    11.00000    0.05321    0.03253 =
         0.04086    0.00518    0.01705    0.01527
C67   1    0.811305    0.031470    0.346077    11.00000    0.05701    0.03258 =
         0.03829    0.00034    0.01188    0.00667
AFIX  43
H67   2    0.802834    0.014679    0.317056    11.00000   -1.20000
AFIX   0
C68   1    0.761034    0.051418    0.367779    11.00000    0.04591    0.03779 =
         0.03674    0.00765    0.00742   -0.00470
C69   1    0.773326    0.075517    0.409826    11.00000    0.04857    0.03436 =
         0.03546   -0.00197    0.00443    0.00678
AFIX  43
H69   2    0.739112    0.088867    0.424453    11.00000   -1.20000
AFIX   0
C70   1    0.926413    0.016538    0.343460    11.00000    0.05545    0.03041 =
         0.05011   -0.00376    0.01204   -0.00456
AFIX  43
H70   2    0.916389    0.004402    0.312330    11.00000   -1.20000
AFIX   0
C71   1    1.031103    0.001871    0.330761    11.00000    0.05434    0.04048 =
         0.04668    0.00009    0.01095    0.00652
AFIX  13
H71   2    1.009121   -0.016164    0.303201    11.00000   -1.20000
AFIX   0
C72   1    1.060363    0.048140    0.313057    11.00000    0.04563    0.03355 =
         0.05435    0.00266    0.00599    0.00519
AFIX  13
H72   2    1.081704    0.066642    0.340527    11.00000   -1.20000
AFIX   0
C73   1    1.108312    0.035771    0.279960    11.00000    0.05573    0.05210 =
         0.04017    0.00974    0.01403    0.00928
AFIX  23
H73A  2    1.127936    0.065461    0.269661    11.00000   -1.20000
H73B  2    1.085837    0.020157    0.251534    11.00000   -1.20000
AFIX   0
C74   1    1.161362    0.002732    0.302389    11.00000    0.06584    0.04730 =
         0.05101   -0.00084    0.01793    0.01621
AFIX  23
H74A  2    1.189416   -0.006402    0.278311    11.00000   -1.20000
H74B  2    1.187863    0.019847    0.328088    11.00000   -1.20000
AFIX   0
C75   1    1.133398   -0.042046    0.322352    11.00000    0.06119    0.05023 =
         0.04101    0.00451    0.01135    0.00989
AFIX  23
H75A  2    1.168399   -0.061281    0.339243    11.00000   -1.20000
H75B  2    1.112001   -0.061511    0.296103    11.00000   -1.20000
AFIX   0
C76   1    1.084770   -0.028967    0.356535    11.00000    0.04507    0.04400 =
         0.05346    0.00417    0.01253    0.00681
AFIX  23
H76A  2    1.066236   -0.058339    0.368510    11.00000   -1.20000
H76B  2    1.106610   -0.011241    0.383878    11.00000   -1.20000
AFIX   0
C77   1    0.985948    0.110093    0.312044    11.00000    0.04621    0.03784 =
         0.04285    0.00094    0.00164   -0.00490
AFIX  43
H77   2    1.008564    0.118012    0.341900    11.00000   -1.20000
AFIX   0
C78   1    0.928578    0.137355    0.295321    11.00000    0.03841    0.03106 =
         0.04014   -0.00311    0.00220    0.00089
C79   1    0.888139    0.122740    0.255177    11.00000    0.05403    0.03043 =
         0.04650    0.00433    0.02032   -0.00138
AFIX  43
H79   2    0.899483    0.095839    0.237740    11.00000   -1.20000
AFIX   0
C80   1    0.830830    0.147483    0.240362    11.00000    0.05053    0.03225 =
         0.03157   -0.00506    0.00730    0.00498
C81   1    0.816128    0.186645    0.266818    11.00000    0.04754    0.02995 =
         0.03636    0.00262    0.01049   -0.00040
AFIX  43
H81   2    0.777843    0.203770    0.257076    11.00000   -1.20000
AFIX   0
C82   1    0.855177    0.201991    0.307163    11.00000    0.05201    0.03802 =
         0.03356    0.01159    0.01511    0.00497
C83   1    0.910907    0.175727    0.320765    11.00000    0.05702    0.04233 =
         0.03064    0.00184    0.00847   -0.00058
AFIX  43
H83   2    0.937536    0.184763    0.348643    11.00000   -1.20000
AFIX   0
C84   1    0.788743    0.128828    0.199857    11.00000    0.05981    0.03599 =
         0.02920    0.00671    0.01583    0.00611
AFIX  43
H84   2    0.798548    0.098621    0.187535    11.00000   -1.20000
AFIX   0
C85   1    0.702630    0.125585    0.140557    11.00000    0.04912    0.03804 =
         0.04822   -0.00766   -0.00068    0.00566
AFIX  13
H85   2    0.725202    0.095321    0.134245    11.00000   -1.20000
AFIX   0
C86   1    0.636308    0.113532    0.155243    11.00000    0.06108    0.03689 =
         0.03677    0.00136    0.00245    0.00369
AFIX  13
H86   2    0.613720    0.143488    0.162557    11.00000   -1.20000
AFIX   0
C87   1    0.595996    0.086368    0.113674    11.00000    0.05830    0.05261 =
         0.04825   -0.00450   -0.00152    0.00180
AFIX  23
H87A  2    0.617418    0.056077    0.107198    11.00000   -1.20000
H87B  2    0.552879    0.078905    0.122389    11.00000   -1.20000
AFIX   0
C88   1    0.590084    0.118364    0.069310    11.00000    0.06254    0.05176 =
         0.03333    0.00224   -0.00333    0.00266
AFIX  23
H88A  2    0.565439    0.101281    0.042686    11.00000   -1.20000
H88B  2    0.566081    0.147576    0.075527    11.00000   -1.20000
AFIX   0
C89   1    0.654699    0.132073    0.055491    11.00000    0.06737    0.05153 =
         0.03613    0.00412    0.01028    0.01330
AFIX  23
H89A  2    0.648718    0.154030    0.028133    11.00000   -1.20000
H89B  2    0.676751    0.103209    0.045714    11.00000   -1.20000
AFIX   0
C90   1    0.696414    0.156127    0.096232    11.00000    0.05889    0.04539 =
         0.03521   -0.00089    0.00121    0.01244
AFIX  23
H90A  2    0.739544    0.162142    0.086807    11.00000   -1.20000
H90B  2    0.677329    0.187220    0.103086    11.00000   -1.20000
AFIX   0
C91   1    0.607648    0.090494    0.229030    11.00000    0.05175    0.03611 =
         0.04220   -0.00430   -0.00313   -0.00627
AFIX  43
H91   2    0.571858    0.110970    0.221712    11.00000   -1.20000
AFIX   0
C92   1    0.617786    0.068376    0.275526    11.00000    0.05029    0.03348 =
         0.03288    0.00293    0.01308   -0.00202
C93   1    0.679639    0.063336    0.297096    11.00000    0.05000    0.04129 =
         0.02678   -0.00042    0.01306    0.00397
AFIX  43
H93   2    0.714163    0.069658    0.279298    11.00000   -1.20000
AFIX   0
C94   1    0.693153    0.049449    0.343563    11.00000    0.04186    0.02400 =
         0.05240    0.00001    0.01661    0.00570
C95   1    0.641038    0.038191    0.369837    11.00000    0.06577    0.04107 =
         0.03522    0.00295    0.00673   -0.00333
C96   1    0.578893    0.042444    0.347634    11.00000    0.04821    0.03760 =
         0.04140    0.00060    0.00963   -0.00495
AFIX  43
H96   2    0.544219    0.034766    0.364833    11.00000   -1.20000
AFIX   0
C97   1    0.565749    0.057500    0.301261    11.00000    0.05269    0.03305 =
         0.03782   -0.00210    0.00092   -0.00299
C98   1    0.497586    0.062386    0.281321    11.00000    0.05320    0.03342 =
         0.05211    0.00284    0.00501    0.00317
C99   1    0.452952    0.082982    0.308422    11.00000    0.06172    0.04017 =
         0.03762    0.00465    0.00637   -0.00933
AFIX  43
H99   2    0.467215    0.094393    0.339279    11.00000   -1.20000
AFIX   0
C100  1    0.389329    0.086952    0.291290    11.00000    0.04719    0.03467 =
         0.04421   -0.00422    0.00948   -0.00368
C101  1    0.367851    0.070825    0.246445    11.00000    0.05356    0.03031 =
         0.04304    0.00357    0.00194    0.00288
AFIX  43
H101  2    0.323533    0.072357    0.235064    11.00000   -1.20000
AFIX   0
C102  1    0.410832    0.052460    0.218131    11.00000    0.06798    0.03108 =
         0.03806    0.00089    0.00612   -0.00701
C103  1    0.476089    0.047673    0.235049    11.00000    0.05124    0.03478 =
         0.04767    0.00032    0.00845   -0.00423
AFIX  43
H103  2    0.505260    0.034662    0.215450    11.00000   -1.20000
AFIX   0
C104  1    0.345977    0.113318    0.319846    11.00000    0.06783    0.04130 =
         0.03911    0.00259    0.01472   -0.00894
AFIX  43
H104  2    0.364763    0.131758    0.345832    11.00000   -1.20000
AFIX   0
C105  1    0.251568    0.146434    0.337885    11.00000    0.04900    0.05912 =
         0.04116    0.00228    0.00844   -0.01044
AFIX  13
H105  2    0.282919    0.164610    0.360229    11.00000   -1.20000
AFIX   0
C106  1    0.214817    0.181429    0.300994    11.00000    0.04274    0.05319 =
         0.04904    0.00185    0.01344   -0.00822
AFIX  13
H106  2    0.184690    0.162757    0.278188    11.00000   -1.20000
AFIX   0
C107  1    0.176794    0.217665    0.326197    11.00000    0.05335    0.05859 =
         0.06341   -0.00610    0.02564    0.00246
AFIX  23
H10A  2    0.206686    0.237755    0.347155    11.00000   -1.20000
H10B  2    0.152479    0.238647    0.302553    11.00000   -1.20000
AFIX   0
C108  1    0.130803    0.192856    0.355188    11.00000    0.06261    0.07435 =
         0.08106   -0.00822    0.04127   -0.01849
AFIX  23
H10C  2    0.098547    0.175364    0.333590    11.00000   -1.20000
H10D  2    0.107859    0.217181    0.371889    11.00000   -1.20000
AFIX   0
C109  1    0.163509    0.158180    0.391297    11.00000    0.06313    0.06123 =
         0.06195   -0.00086    0.02559   -0.00876
AFIX  23
H10E  2    0.131021    0.141244    0.407490    11.00000   -1.20000
H10F  2    0.192373    0.175652    0.415374    11.00000   -1.20000
AFIX   0
C110  1    0.202675    0.121839    0.365110    11.00000    0.06127    0.06854 =
         0.05494    0.01729    0.01525   -0.00521
AFIX  23
H11A  2    0.225220    0.099639    0.388445    11.00000   -1.20000
H11B  2    0.172943    0.102936    0.342848    11.00000   -1.20000
AFIX   0
C111  1    0.270563    0.186626    0.236552    11.00000    0.04348    0.04284 =
         0.05269    0.00666    0.00902   -0.00540
AFIX  43
H111  2    0.241569    0.162825    0.223491    11.00000   -1.20000
AFIX   0
C112  1    0.323270    0.200936    0.209877    11.00000    0.04691    0.03420 =
         0.04229    0.00284    0.00918   -0.00286
C113  1    0.361133    0.240680    0.223731    11.00000    0.04972    0.04108 =
         0.04386   -0.00397    0.01603   -0.00307
AFIX  43
H113  2    0.350090    0.260363    0.248649    11.00000   -1.20000
AFIX   0
C114  1    0.414924    0.251777    0.201409    11.00000    0.03936    0.03141 =
         0.04280   -0.00044    0.00766    0.00157
C115  1    0.430329    0.222002    0.165037    11.00000    0.04251    0.03402 =
         0.03463    0.00336    0.01376   -0.00028
AFIX  43
H115  2    0.467707    0.228400    0.150354    11.00000   -1.20000
AFIX   0
C116  1    0.392152    0.183306    0.149950    11.00000    0.05116    0.04072 =
         0.03480   -0.00521   -0.00012   -0.00093
C117  1    0.337143    0.172449    0.171891    11.00000    0.05143    0.03530 =
         0.04844    0.00300    0.01241   -0.00715
AFIX  43
H117  2    0.310185    0.146521    0.161225    11.00000   -1.20000
AFIX   0
C118  1    0.410379    0.150136    0.113355    11.00000    0.03992    0.04438 =
         0.03395    0.00364    0.00768    0.00388
AFIX  43
H118  2    0.452297    0.152860    0.104300    11.00000   -1.20000
AFIX   0
C119  1    0.404341    0.083887    0.064325    11.00000    0.06579    0.03534 =
         0.04488   -0.00420   -0.00134    0.00795
AFIX  13
H119  2    0.450569    0.091895    0.063545    11.00000   -1.20000
AFIX   0
C120  1    0.397749    0.033704    0.087855    11.00000    0.06890    0.04448 =
         0.03720   -0.01323   -0.00648    0.01193
AFIX  13
H120  2    0.351397    0.025301    0.087100    11.00000   -1.20000
AFIX   0
C121  1    0.430501   -0.002157    0.059765    11.00000    0.09332    0.04302 =
         0.04953   -0.01353    0.00271    0.00329
AFIX  23
H12A  2    0.428130   -0.033930    0.074511    11.00000   -1.20000
H12B  2    0.476311    0.006447    0.060640    11.00000   -1.20000
AFIX   0
C122  1    0.400599   -0.004654    0.009028    11.00000    0.10991    0.05733 =
         0.05134   -0.01399    0.01224    0.00749
AFIX  23
H12C  2    0.356283   -0.016947    0.007827    11.00000   -1.20000
H12D  2    0.425321   -0.027040   -0.008622    11.00000   -1.20000
AFIX   0
C123  1    0.399416    0.043885   -0.014174    11.00000    0.07293    0.05666 =
         0.04150   -0.01116   -0.00362   -0.00476
AFIX  23
H12E  2    0.374680    0.041827   -0.045932    11.00000   -1.20000
H12F  2    0.443795    0.053297   -0.018341    11.00000   -1.20000
AFIX   0
C124  1    0.369672    0.082319    0.014552    11.00000    0.06519    0.04211 =
         0.04223   -0.00172    0.00553    0.00294
AFIX  23
H12G  2    0.372905    0.113702   -0.000815    11.00000   -1.20000
H12H  2    0.323736    0.075224    0.015693    11.00000   -1.20000
AFIX   0
C125  1    0.389057    0.041514    0.167919    11.00000    0.06168    0.03548 =
         0.04798   -0.00669   -0.00226   -0.00672
AFIX  43
H125  2    0.344444    0.037590    0.158585    11.00000   -1.20000
AFIX   0
C126  1    0.653900    0.018754    0.417825    11.00000    0.05382    0.04378 =
         0.04503   -0.00177    0.01251   -0.00283
AFIX  43
H126  2    0.696068    0.008200    0.428589    11.00000   -1.20000
AFIX   0
C127  1    0.630438   -0.000215    0.493641    11.00000    0.06714    0.05675 =
         0.05479    0.02488    0.01652    0.00113
AFIX  13
H127  2    0.676367   -0.010367    0.497076    11.00000   -1.20000
AFIX   0
C128  1    0.622659    0.040582    0.525407    11.00000    0.14997    0.06175 =
         0.04584    0.00981    0.02892   -0.00598
AFIX  13
H128  2    0.576146    0.049130    0.522057    11.00000   -1.20000
AFIX   0
C129  1    0.642474    0.027137    0.576595    11.00000    0.22061    0.07159 =
         0.07224    0.01846    0.03814    0.00631
AFIX  23
H12I  2    0.635929    0.054593    0.597284    11.00000   -1.20000
H12J  2    0.688537    0.018700    0.581108    11.00000   -1.20000
AFIX   0
C130  1    0.602556   -0.015327    0.590141    11.00000    0.16836    0.15542 =
         0.06947    0.06492    0.04922    0.02628
AFIX  23
H13A  2    0.616747   -0.024864    0.623187    11.00000   -1.20000
H13B  2    0.556801   -0.006170    0.587877    11.00000   -1.20000
AFIX   0
C131  1    0.610441   -0.055972    0.557818    11.00000    0.10832    0.09546 =
         0.09472    0.03579    0.02248   -0.01371
AFIX  23
H13C  2    0.585723   -0.083602    0.567399    11.00000   -1.20000
H13D  2    0.656190   -0.065238    0.560643    11.00000   -1.20000
AFIX   0
C132  1    0.587184   -0.043196    0.505462    11.00000    0.09686    0.12812 =
         0.07975    0.07211    0.02149    0.01085
AFIX  23
H13E  2    0.541412   -0.033917    0.501727    11.00000   -1.20000
H13F  2    0.592753   -0.070584    0.484455    11.00000   -1.20000
AFIX   0
H1A   2    0.691249    0.403176    0.119389    11.00000   -1.20000
H1B   2    0.670154    0.359567    0.133916    11.00000   -1.20000
HKLF 4


REM  250423_cz_mzr_a.res in P2(1)/n
REM wR2 = 0.3458, GooF = S = 0.996, Restrained GooF = 0.998 for all data
REM R1 = 0.1060 for 10785 Fo > 4sig(Fo) and 0.2148 for all 24037 data
REM 1837 parameters refined using 95 restraints

END

WGHT      0.1975      0.0000

REM Highest difference peak  0.845,  deepest hole -0.855,  1-sigma level  0.102
Q1    1   0.9446  0.2203  0.1815  11.00000  0.05    0.84
Q2    1   0.1030  0.4380  0.2114  11.00000  0.05    0.74
Q3    1   0.6767  0.2803  0.2544  11.00000  0.05    0.66
Q4    1   1.0069  0.1628  0.1604  11.00000  0.05    0.58
Q5    1   1.0637  0.2382  0.1560  11.00000  0.05    0.58
Q6    1   0.9620  0.4611  0.3468  11.00000  0.05    0.56
Q7    1   0.5569  0.2019  0.5843  11.00000  0.05    0.55
Q8    1   0.8025  0.2434  0.1386  11.00000  0.05    0.54
Q9    1   0.5195  0.4862  0.4935  11.00000  0.05    0.50
Q10   1   1.0259  0.2058  0.1201  11.00000  0.05    0.47
Q11   1   0.6792  0.1983  0.3737  11.00000  0.05    0.46
Q12   1   1.0364  0.2029  0.2001  11.00000  0.05    0.42
Q13   1   1.0690  0.2635  0.4848  11.00000  0.05    0.40
Q14   1   1.0262  0.1007  0.1816  11.00000  0.05    0.40
Q15   1   0.5567 -0.0644  0.4801  11.00000  0.05    0.40
Q16   1   0.1384  0.3800  0.1999  11.00000  0.05    0.38
Q17   1   0.1026  0.4018  0.2849  11.00000  0.05    0.38
Q18   1   0.1648  0.1411  0.1113  11.00000  0.05    0.37
Q19   1   0.0410  0.3084  0.3406  11.00000  0.05    0.37
Q20   1   0.9580  0.1956  0.4671  11.00000  0.05    0.37
Q21   1   0.7030  0.0172  0.5837  11.00000  0.05    0.37
Q22   1   1.1338  0.2212  0.1793  11.00000  0.05    0.36
Q23   1   0.4366  0.4894  0.4213  11.00000  0.05    0.36
Q24   1   0.6208  0.1021  0.1367  11.00000  0.05    0.36
Q25   1   0.6446  0.1603  0.4608  11.00000  0.05    0.35
Q26   1   0.7590  0.3051  0.3783  11.00000  0.05    0.35
Q27   1   0.0116  0.3189  0.3572  11.00000  0.05    0.35
Q28   1   0.1856  0.3382  0.2413  11.00000  0.05    0.35
Q29   1   0.1309  0.3384  0.3426  11.00000  0.05    0.34
Q30   1   0.6286  0.2610  0.3248  11.00000  0.05    0.34
Q31   1   0.4213  0.4593  0.3393  11.00000  0.05    0.34
Q32   1   0.9960  0.2639  0.5317  11.00000  0.05    0.33
Q33   1   0.2224  0.4398  0.2732  11.00000  0.05    0.33
Q34   1   0.6016 -0.0363  0.5048  11.00000  0.05    0.32
Q35   1   1.0168  0.2107  0.1781  11.00000  0.05    0.32
Q36   1   0.1397  0.2989  0.4331  11.00000  0.05    0.31
Q37   1   0.8153  0.1191  0.4817  11.00000  0.05    0.31
Q38   1   0.1006  0.3826  0.3584  11.00000  0.05    0.31
Q39   1   0.9781  0.2787  0.4568  11.00000  0.05    0.31
Q40   1   0.6639  0.0402  0.3610  11.00000  0.05    0.31
Q41   1   0.2067  0.4428  0.2581  11.00000  0.05    0.31
Q42   1   0.6231  0.2262  0.3442  11.00000  0.05    0.31
Q43   1   1.0217  0.3774  0.3460  11.00000  0.05    0.30
Q44   1   0.5734 -0.0773  0.4955  11.00000  0.05    0.30
Q45   1   0.4522  0.0379  0.1369  11.00000  0.05    0.29
Q46   1   0.6387  0.5604  0.5012  11.00000  0.05    0.29
Q47   1   0.4468  0.3148  0.3418  11.00000  0.05    0.29
Q48   1   0.4455  0.2655  0.3017  11.00000  0.05    0.29
Q49   1   0.3424  0.2030  0.5379  11.00000  0.05    0.29
Q50   1   1.0478  0.0350  0.3146  11.00000  0.05    0.28
Q51   1   0.8366  0.2995  0.3086  11.00000  0.05    0.28
Q52   1   0.6013  0.1309  0.5772  11.00000  0.05    0.28
Q53   1   0.7478  0.1206  0.4403  11.00000  0.05    0.28
Q54   1   0.0250  0.3336  0.3254  11.00000  0.05    0.27
Q55   1   0.5239  0.3764  0.2187  11.00000  0.05    0.27
Q56   1   1.1661 -0.0195  0.2215  11.00000  0.05    0.27
Q57   1   0.6524 -0.0062  0.6022  11.00000  0.05    0.27
Q58   1   0.4597  0.2812  0.4379  11.00000  0.05    0.26
Q59   1   0.2043  0.3957  0.2196  11.00000  0.05    0.26
Q60   1   0.6401  0.2968  0.1642  11.00000  0.05    0.26
Q61   1   0.5604  0.2011  0.2426  11.00000  0.05    0.26
Q62   1   0.8612  0.3832  0.2166  11.00000  0.05    0.26
Q63   1   0.8633  0.1824  0.3207  11.00000  0.05    0.26
Q64   1   0.5552  0.2830  0.4232  11.00000  0.05    0.26
Q65   1   0.6802  0.4931  0.2816  11.00000  0.05    0.26
Q66   1   0.2194  0.1194  0.3838  11.00000  0.05    0.26
Q67   1   0.4350  0.1978  0.4699  11.00000  0.05    0.26
Q68   1   0.3140  0.4153  0.3222  11.00000  0.05    0.26
Q69   1   0.2963  0.3897  0.3267  11.00000  0.05    0.25
Q70   1   0.0398  0.3663  0.3565  11.00000  0.05    0.25
;
_shelx_res_checksum              46039
_olex2_diffrn_ambient_temperature_device 'Oxford Cryostream 800'
_olex2_submission_special_instructions 'No special instructions were received'
_vrf_PLAT023_250423_cz_mzr       
;
PROBLEM: Resolution (too) Low [sin(theta)/Lambda < 0.6]..       0.56 Ang-1
RESPONSE: The crystals diffract very weakly on the high angle and
only weak diffraction spots were observed beyond d value of 0.9.
;
_vrf_PLAT340_250423_cz_mzr       
;
PROBLEM: Low Bond Precision on  C-C Bonds ...............    0.01318 Ang.
RESPONSE: The structure contains large voids, which have highly
disordered solvent molecules inside. This causes the poor quality of the single
crystal.
;
_vrf_THETM01_250423_cz_mzr       
;
PROBLEM: The value of sine(theta_max)/wavelength is less than 0.575
RESPONSE: The crystals diffract very weakly on the high angle and only weak 
diffraction spots were observed beyond d value of 0.89.
;
